# Supplementary material for: Case Report: Clinical metastasis characteristics of lung adenosquamous carcinoma with ROS1 rearrangement
Source: Front Med (Lausanne). 2025 Oct 1;12:1550130. doi: 10.3389/fmed.2025.1550130 (PMC12521446; doi:10.3389/fmed.2025.1550130)
Supplement: Supplementary file 2 [file Data_Sheet_2.zip]

Archive with 24 entries (24 files):
- primary tumor CD4.tif
- __MACOSX/._primary tumor CD4.tif
- primary tumor.jpg
- __MACOSX/._primary tumor.jpg
- primary tumor.xlsx
- __MACOSX/._primary tumor.xlsx
- primary tumorCD8.tif
- __MACOSX/._primary tumorCD8.tif
- primary tumorCD20.tif
- __MACOSX/._primary tumorCD20.tif
- the 4th LN CD4.tif
- __MACOSX/._the 4th LN CD4.tif
- the 4th LN CD8.tif
- __MACOSX/._the 4th LN CD8.tif
- the 4th LN CD20.tif
- __MACOSX/._the 4th LN CD20.tif
- the 4th LN.jpg
- __MACOSX/._the 4th LN.jpg
- the 4th LN.xlsx
- __MACOSX/._the 4th LN.xlsx
- the 10th LN.jpg
- __MACOSX/._the 10th LN.jpg
- the 10th LN.xlsx
- __MACOSX/._the 10th LN.xlsx
