# Supplementary material for: Case Report: Clinical metastasis characteristics of lung adenosquamous carcinoma with ROS1 rearrangement
Source: Front Med (Lausanne). 2025 Oct 1;12:1550130. doi: 10.3389/fmed.2025.1550130 (PMC12521446; doi:10.3389/fmed.2025.1550130)
Supplement: Supplementary file 2 [file Data_Sheet_2.zip › primary tumor.xlsx]

## Sheet: DataProduction
Match	BarDist	ResidualR1	ResidualR2	cleanData	TotalData	cleanGC	cleanQ20	cleanQ30	Mapping	readsOnTarget	baseOnTarget	iSize	End2SenseRate	Uniformity-Entropy	GeneDetected
97.50%	31:32:37	0.11%	0.15%	2.14G	2.52G	51.84%	96.74%	92.47%	94.40%	64.09%	43.58%	144	96.54%	89.73%	2607

## Sheet: Expression
Entrez_gene	Gene	Transcript_id	Group	Count	Effective_length	TPM	0.00	ProbeNum
2	A2M	NM_000014.5	IO Gene	9862	178	2583.72	13.27	2
5243	ABCB1	NM_000927.4	IO Gene	73	178	19.13	0.1	2
23	ABCF1	NM_001025091.2	Cancer Gene	262	178	68.64	0.35	2
25	ABL1	NM_005157.6	IO Gene	3466	178	908.05	4.66	2
29	ABR	NM_021962.5	FUS Gene	5163	178	1352.64	6.95	2
25841	ABTB2	NM_145804.3	CUP Gene	363	178	95.1	0.49	2
28976	ACAD9	NM_014049.5	Cancer Gene	578	178	151.43	0.78	2
34	ACADM	NM_000016.5	FUS Gene	474	89	248.36	1.28	1
176	ACAN	NM_001369268.1	Cancer Gene	96	178	25.15	0.13	2
134526	ACOT12	NM_130767.3	CUP Gene	4	178	1.05	0.01	2
197322	ACSF3	NM_001243279.3	CUP Gene	398	178	104.27	0.54	2
59	ACTA2	NM_001613.4	CUP Gene	12812	178	3356.59	17.24	2
60	ACTB	NM_001101.5	IO Gene	135134	178	35403.3	181.79	2
71	ACTG1	NM_001614.5	Cancer Gene	28212.3	178	7391.28	37.95	2
72	ACTG2	NM_001615.4	CUP Gene	474	178	124.18	0.64	2
86	ACTL6A	NM_004301.5	Cancer Gene	309	178	80.95	0.42	2
51412	ACTL6B	NM_016188.5	Cancer Gene	25	178	6.55	0.03	2
57180	ACTR3B	NM_020445.6	CUP Gene	365	178	95.63	0.49	2
91	ACVR1B	NM_020328.4	Cancer Gene	169	178	44.28	0.23	2
130399	ACVR1C	NM_145259.3	Cancer Gene	305	178	79.91	0.41	2
92	ACVR2A	NM_001616.5	Cancer Gene	121	178	31.7	0.16	2
95	ACY1	NM_000666.3	CUP Gene	603	178	157.98	0.81	2
100	ADA	NM_000022.4	IO Gene	371	178	97.2	0.5	2
8038	ADAM12	NM_001288973.2	Cancer Gene	418	178	109.51	0.56	2
170690	ADAMTS16	NM_139056.4	FUS Gene	501	178	131.26	0.67	2
2015	ADGRE1	NM_001974.5	CUP Gene	5	178	1.31	0.01	2
30817	ADGRE2	NM_013447.4	Cancer Gene	1110	178	290.81	1.49	2
976	ADGRE5	NM_078481.4	IO Gene	1663	178	435.69	2.24	2
124	ADH1A	NM_000667.4	CUP Gene	0	178	0	0	2
125	ADH1B	NM_000668.6	CUP Gene	288	178	75.45	0.39	2
126	ADH1C	NM_000669.5	CUP Gene	12	178	3.14	0.02	2
127	ADH4	NM_000670.4	CUP Gene	0	178	0	0	2
130	ADH6	NM_001102470.2	CUP Gene	13	178	3.41	0.02	2
133	ADM	NM_001124.3	CUP Gene	894	178	234.22	1.2	2
135	ADORA2A	NM_000675.6	IO Gene	91	178	23.84	0.12	2
60312	AFAP1	NM_198595.2	FUS Gene	1547	178	405.29	2.08	2
4301	AFDN	NM_001366321.1	Cancer Gene	1741	178	456.12	2.34	2
3899	AFF3	NM_002285.3	FUS Gene	251.04	89	131.54	0.68	1
116988	AGAP3	NM_031946.7	FUS Gene	458	89	239.98	1.23	1
84871	AGBL4	NM_032785.4	FUS Gene	25	89	13.1	0.07	1
55109	AGGF1	NM_018046.5	FUS Gene	505	89	264.61	1.36	1
55750	AGK	NM_018238.4	FUS Gene	1551	267	270.9	1.39	3
10551	AGR2	NM_006408.4	CUP Gene	1527	178	400.06	2.05	2
57085	AGTRAP	NM_020350.5	FUS Gene	626	89	328.01	1.68	1
10768	AHCYL1	NM_006621.7	FUS Gene	1517	178	397.44	2.04	2
196	AHR	NM_001621.5	CUP Gene	2784	178	729.37	3.75	2
57379	AICDA	NM_020661.4	IO Gene	9.29	178	2.43	0.01	2
199	AIF1	NM_001623.5	IO Gene	314	178	82.26	0.42	2
326	AIRE	NM_000383.4	IO Gene	15	178	3.93	0.02	2
8165	AKAP1	NM_003488.4	CUP Gene	1352	178	354.21	1.82	2
11214	AKAP13	NM_006738.6	FUS Gene	2454	178	642.92	3.3	2
10142	AKAP9	NM_005751.4	FUS Gene	4022	267	702.48	3.61	3
8644	AKR1C3	NM_003739.6	Cancer Gene	136	178	35.63	0.18	2
1109	AKR1C4	NM_001818.4	CUP Gene	5	178	1.31	0.01	2
207	AKT1	NM_001014431.2	Cancer Gene	1639	178	429.4	2.2	2
208	AKT2	NM_001626.6	Cancer Gene	1625.11	178	425.76	2.19	2
10000	AKT3	NM_005465.7	IO Gene	1174	178	307.57	1.58	2
210	ALAD	NM_000031.6	FUS Gene	658	89	344.78	1.77	1
211	ALAS1	NM_000688.6	IO Gene	427	178	111.87	0.57	2
214	ALCAM	NM_001627.4	IO Gene	541	178	141.74	0.73	2
226	ALDOA	NM_184041.4	CUP Gene	29073.9	178	7617	39.11	2
230	ALDOC	NM_005165.3	CUP Gene	42	178	11	0.06	2
238	ALK	NM_004304.5	FUS Gene	8	925	0.4	0	13
121642	ALKBH2	NM_001145374.2	Cancer Gene	105	178	27.51	0.14	2
221120	ALKBH3	NM_139178.4	Cancer Gene	375	178	98.25	0.5	2
247	ALOX15B	NM_001141.3	IO Gene	88	178	23.05	0.12	2
259	AMBP	NM_001633.4	IO Gene	2	178	0.52	0	2
55626	AMBRA1	NM_017749.3	FUS Gene	339	178	88.81	0.46	2
139285	AMER1	NM_152424.4	Cancer Gene	60	178	15.72	0.08	2
268	AMH	NM_000479.5	Cancer Gene	128	178	33.53	0.17	2
83607	AMMECR1L	NM_001199140.1	IO Gene	545	178	142.78	0.73	2
154796	AMOT	NM_133265.3	FUS Gene	57	89	29.87	0.15	1
51421	AMOTL2	NM_001278683.1	FUS Gene	224	89	117.37	0.6	1
284	ANGPT1	NM_001146.5	Cancer Gene	25	178	6.55	0.03	2
285	ANGPT2	NM_001118887.2	CUP Gene	187.93	178	49.24	0.25	2
51129	ANGPTL4	NM_139314.3	CUP Gene	233	178	61.04	0.31	2
23141	ANKLE2	NM_015114.3	CUP Gene	1411	178	369.66	1.9	2
23243	ANKRD28	NM_001349278.2	CUP Gene	709	178	185.75	0.95	2
157567	ANKRD46	NM_001270377.2	CUP Gene	231	178	60.52	0.31	2
54443	ANLN	NM_018685.5	CUP Gene	755	178	197.8	1.02	2
63982	ANO3	NM_031418.4	FUS Gene	0	89	0	0	1
10541	ANP32B	NM_006401.3	IO Gene	20485	178	5366.82	27.56	2
301	ANXA1	NM_000700.3	IO Gene	6770	178	1773.66	9.11	2
8907	AP1M1	NM_001130524.2	FUS Gene	97.1	149	30.39	0.16	2
8546	AP3B1	NM_003664.4	FUS Gene	813	89	425.99	2.19	1
317	APAF1	NM_181861.2	Cancer Gene	439	178	115.01	0.59	2
322	APBB1	NM_001164.5	Cancer Gene	277	178	72.57	0.37	2
324	APC	NM_000038.6	Cancer Gene	244	178	63.92	0.33	2
10297	APC2	NM_005883.2	Cancer Gene	9	178	2.36	0.01	2
83464	APH1B	NM_031301.4	Cancer Gene	42	178	11	0.06	2
8539	API5	NM_001142930.2	CUP Gene	1436	178	376.21	1.93	2
51074	APIP	NM_015957.4	FUS Gene	117	89	61.31	0.31	1
187	APLNR	NM_005161.4	CUP Gene	153	178	40.08	0.21	2
335	APOA1	NM_000039.2	CUP Gene	6	178	1.57	0.01	2
336	APOA2	NM_001643.2	CUP Gene	4	178	1.05	0.01	2
337	APOA4	NM_000482.4	CUP Gene	4	178	1.05	0.01	2
338	APOB	NM_000384.3	CUP Gene	5	178	1.31	0.01	2
9582	APOBEC3B	NM_004900.5	CUP Gene	30	178	7.86	0.04	2
344	APOC2	NM_000483.5	CUP Gene	532	178	139.38	0.72	2
345	APOC3	NM_000040.3	CUP Gene	18	178	4.72	0.02	2
347	APOD	NM_001647.4	CUP Gene	506	178	132.57	0.68	2
348	APOE	NM_000041.4	IO Gene	15639	178	4097.22	21.04	2
80830	APOL6	NM_030641.4	CUP Gene	2058.18	178	539.22	2.77	2
81575	APOLD1	NM_030817.3	FUS Gene	3	89	1.57	0.01	1
55937	APOM	NM_019101.3	CUP Gene	42	178	11	0.06	2
351	APP	NM_000484.4	IO Gene	18440	178	4831.05	24.81	2
26060	APPL1	NM_012096.3	Cancer Gene	512.58	178	134.29	0.69	2
366	AQP9	NM_020980.5	CUP Gene	60	178	15.72	0.08	2
367	AR	NM_000044.6	FUS Gene	194	387	23.38	0.12	5
369	ARAF	NM_001654.5	Cancer Gene	1939	178	507.99	2.61	2
374	AREG	NM_001657.4	Cancer Gene	924	178	242.08	1.24	2
375	ARF1	NM_001658.4	Cancer Gene	5278	178	1382.77	7.1	2
383	ARG1	NM_000045.4	IO Gene	0	178	0	0	2
384	ARG2	NM_001172.4	IO Gene	43	178	11.27	0.06	2
9181	ARHGEF2	NM_001162383.2	FUS Gene	964	89	505.11	2.59	1
9459	ARHGEF6	NM_004840.3	Cancer Gene	498	178	130.47	0.67	2
8289	ARID1A	NM_006015.6	Cancer Gene	2138	178	560.13	2.88	2
57492	ARID1B	NM_020732.3	Cancer Gene	1043	178	273.25	1.4	2
196528	ARID2	NM_152641.4	Cancer Gene	933	178	244.43	1.26	2
10865	ARID5A	NM_212481.3	CUP Gene	533	178	139.64	0.72	2
83787	ARMC10	NM_031905.5	FUS Gene	114	89	59.73	0.31	1
79591	ARMH3	NM_024541.3	Cancer Gene	395.98	178	103.74	0.53	2
405	ARNT	NM_001668.4	Cancer Gene	536	178	140.43	0.72	2
9915	ARNT2	NM_014862.4	Cancer Gene	179	178	46.9	0.24	2
406	ARNTL	NM_001297719.1	CUP Gene	1081	178	283.21	1.45	2
8853	ASAP2	NM_003887.3	CUP Gene	558	178	146.19	0.75	2
429	ASCL1	NM_004316.4	CUP Gene	40	178	10.48	0.05	2
435	ASL	NM_000048.4	CUP Gene	417	178	109.25	0.56	2
440	ASNS	NM_001673.5	CUP Gene	540	178	141.47	0.73	2
443	ASPA	NM_000049.4	CUP Gene	73.13	178	19.16	0.1	2
374569	ASPG	NM_001080464.3	CUP Gene	6	178	1.57	0.01	2
54829	ASPN	NM_017680.5	CUP Gene	629	178	164.79	0.85	2
79058	ASPSCR1	NM_024083.4	FUS Gene	333	89	174.48	0.9	1
171023	ASXL1	NM_015338.6	Cancer Gene	690	178	180.77	0.93	2
466	ATF1	NM_005171.5	IO Gene	714	178	187.06	0.96	2
1386	ATF2	NM_001880.4	IO Gene	1230	178	322.24	1.65	2
467	ATF3	NM_001674.4	CUP Gene	192	178	50.3	0.26	2
468	ATF4	NM_182810.2	Cancer Gene	3545	178	928.75	4.77	2
55729	ATF7IP	NM_018179.4	FUS Gene	5151.27	89	2699.14	13.86	1
83734	ATG10	NM_031482.5	IO Gene	90	178	23.58	0.12	2
9140	ATG12	NM_004707.4	IO Gene	785	178	205.66	1.06	2
55054	ATG16L1	NM_030803.7	IO Gene	157	178	41.13	0.21	2
9474	ATG5	NM_004849.4	IO Gene	564	178	147.76	0.76	2
10533	ATG7	NM_006395.3	FUS Gene	808	267	141.12	0.72	3
471	ATIC	NM_004044.7	FUS Gene	2826	89	1480.75	7.6	1
472	ATM	NM_000051.3	IO Gene	1814	178	475.25	2.44	2
475	ATOX1	NM_004045.4	CUP Gene	520	178	136.23	0.7	2
286410	ATP11C	NM_001353812.2	CUP Gene	435	178	113.96	0.59	2
481	ATP1B1	NM_001677.4	FUS Gene	11807	267	2062.19	10.59	3
488	ATP2A2	NM_170665.4	CUP Gene	9609	178	2517.44	12.93	2
513	ATP5F1D	NM_001687.5	CUP Gene	707	178	185.23	0.95	2
514	ATP5F1E	NM_006886.4	Cancer Gene	6957	178	1822.65	9.36	2
521	ATP5ME	NM_007100.4	CUP Gene	4171	178	1092.75	5.61	2
51382	ATP6V1D	NM_015994.4	FUS Gene	906	89	474.72	2.44	1
545	ATR	NM_001184.4	Cancer Gene	421	178	110.3	0.57	2
546	ATRX	NM_000489.5	Cancer Gene	1169	178	306.26	1.57	2
6790	AURKA	NM_003600.4	Cancer Gene	310	178	81.22	0.42	2
9212	AURKB	NM_004217.4	CUP Gene	285	178	74.67	0.38	2
8312	AXIN1	NM_003502.4	Cancer Gene	494	178	129.42	0.66	2
8313	AXIN2	NM_004655.4	Cancer Gene	168	178	44.01	0.23	2
558	AXL	NM_021913.5	IO Gene	366	178	95.89	0.49	2
563	AZGP1	NM_001185.4	Cancer Gene	76	178	19.91	0.1	2
567	B2M	NM_004048.3	Cancer Gene	17652	178	4624.61	23.75	2
27087	B3GAT1	NM_054025.3	IO Gene	42	178	11	0.06	2
9331	B4GALT6	NM_004775.4	CUP Gene	102	178	26.72	0.14	2
60468	BACH2	NM_021813.4	Cancer Gene	140.07	178	36.7	0.19	2
572	BAD	NM_032989.3	Cancer Gene	369	178	96.67	0.5	2
573	BAG1	NM_004323.6	Cancer Gene	557	178	145.93	0.75	2
9530	BAG4	NM_004874.4	FUS Gene	911	226	187.98	0.97	3
55971	BAIAP2L1	NM_018842.5	FUS Gene	5904	267	1031.18	5.3	3
8938	BAIAP3	NM_001199097.2	Cancer Gene	108	178	28.29	0.15	2
578	BAK1	NM_001188.4	Cancer Gene	870	178	227.93	1.17	2
25805	BAMBI	NM_012342.3	Cancer Gene	96	178	25.15	0.13	2
8314	BAP1	NM_004656.4	Cancer Gene	795	178	208.28	1.07	2
10538	BATF	NM_006399.5	IO Gene	352	178	92.22	0.47	2
55509	BATF3	NM_018664.3	CUP Gene	26	178	6.81	0.03	2
581	BAX	NM_138761.4	IO Gene	847	178	221.9	1.14	2
27113	BBC3	NM_014417.5	Cancer Gene	85	178	22.27	0.11	2
582	BBS1	NM_024649.5	CUP Gene	605	178	158.5	0.81	2
63827	BCAN	NM_021948.5	FUS Gene	127	178	33.27	0.17	2
586	BCAT1	NM_005504.7	Cancer Gene	198	178	51.87	0.27	2
8915	BCL10	NM_003921.5	IO Gene	745	178	195.18	1	2
64919	BCL11B	NM_138576.4	CUP Gene	1039	178	272.21	1.4	2
596	BCL2	NM_000633.2	IO Gene	201	178	52.66	0.27	2
597	BCL2A1	NM_004049.4	Cancer Gene	265	178	69.43	0.36	2
598	BCL2L1	NM_138578.3	IO Gene	837	178	219.28	1.13	2
10018	BCL2L11	NM_138621.5	FUS Gene	829	267	144.79	0.74	3
79370	BCL2L14	NM_138723.2	FUS Gene	27	89	14.15	0.07	1
602	BCL3	NM_005178.5	Cancer Gene	7771	178	2035.91	10.45	2
604	BCL6	NM_001706.5	IO Gene	479	178	125.49	0.64	2
255877	BCL6B	NM_181844.4	CUP Gene	439	178	115.01	0.59	2
54880	BCOR	NM_001123385.2	Cancer Gene	233	178	61.04	0.31	2
613	BCR	NM_004327.4	Cancer Gene	1644	178	430.71	2.21	2
627	BDNF	NM_001709.5	Cancer Gene	44	178	11.53	0.06	2
633	BGN	NM_001711.6	Cancer Gene	14291	178	3744.07	19.23	2
80114	BICC1	NM_001080512.3	FUS Gene	2142	594	168.16	0.86	7
637	BID	NM_001196.3	IO Gene	463	178	121.3	0.62	2
329	BIRC2	NM_001166.4	Cancer Gene	1549	178	405.82	2.08	2
330	BIRC3	NM_182962.3	Cancer Gene	980	178	256.75	1.32	2
332	BIRC5	NM_001168.3	IO Gene	355	178	93.01	0.48	2
79444	BIRC7	NM_139317.3	Cancer Gene	204	178	53.45	0.27	2
640	BLK	NM_001715.3	IO Gene	4	178	1.05	0.01	2
641	BLM	NM_000057.4	CUP Gene	233	178	61.04	0.31	2
29760	BLNK	NM_013314.3	IO Gene	618	178	161.91	0.83	2
644	BLVRA	NM_000712.4	CUP Gene	979	178	256.49	1.32	2
648	BMI1	NM_005180.9	IO Gene	371	178	97.2	0.5	2
650	BMP2	NM_001200.4	Cancer Gene	202	178	52.92	0.27	2
652	BMP4	NM_130850.5	Cancer Gene	50	178	13.1	0.07	2
653	BMP5	NM_021073.4	Cancer Gene	94	178	24.63	0.13	2
654	BMP6	NM_001718.6	Cancer Gene	22	178	5.76	0.03	2
655	BMP7	NM_001719.3	Cancer Gene	138.09	178	36.18	0.19	2
353500	BMP8A	NM_181809.4	Cancer Gene	218.31	178	57.19	0.29	2
658	BMPR1B	NM_001203.3	Cancer Gene	31	178	8.12	0.04	2
664	BNIP3	NM_004052.3	Cancer Gene	571	178	149.59	0.77	2
665	BNIP3L	NM_004331.3	CUP Gene	1664	178	435.95	2.24	2
673	BRAF	NM_004333.6	FUS Gene	11872.8	776	713.5	3.66	11
672	BRCA1	NM_007294.4	Cancer Gene	203	178	53.18	0.27	2
675	BRCA2	NM_000059.3	Cancer Gene	135	178	35.37	0.18	2
6046	BRD2	NM_005104.4	CUP Gene	9122	178	2389.85	12.27	2
8019	BRD3	NM_007371.4	CUP Gene	758	178	198.59	1.02	2
23476	BRD4	NM_058243.2	CUP Gene	3444	178	902.29	4.63	2
29117	BRD7	NM_013263.5	Cancer Gene	5511	178	1443.81	7.41	2
83990	BRIP1	NM_032043.3	Cancer Gene	188.64	178	49.42	0.25	2
55299	BRIX1	NM_018321.4	CUP Gene	904	178	236.84	1.22	2
683	BST1	NM_004334.3	IO Gene	168	178	44.01	0.23	2
684	BST2	NM_004335.4	IO Gene	2805	178	734.88	3.77	2
53339	BTBD1	NM_025238.4	FUS Gene	1164	89	609.91	3.13	1
91408	BTF3L4	NM_152265.5	FUS Gene	223	89	116.85	0.6	1
695	BTK	NM_000061.2	IO Gene	243	178	63.66	0.33	2
151888	BTLA	NM_181780.4	IO Gene	70	178	18.34	0.09	2
699	BUB1	NM_004336.5	Cancer Gene	342	178	89.6	0.46	2
106821730	BUB1B-PAK6	NM_001128628.2	Cancer Gene	66.7	178	17.47	0.09	2
705	BYSL	NM_004053.4	CUP Gene	82	178	21.48	0.11	2
712	C1QA	NM_015991.4	IO Gene	1017	178	266.44	1.37	2
713	C1QB	NM_000491.5	IO Gene	2261	178	592.35	3.04	2
708	C1QBP	NM_001212.4	IO Gene	646	178	169.24	0.87	2
715	C1R	NM_001733.7	IO Gene	1283	178	336.13	1.73	2
716	C1S	NM_001734.5	IO Gene	2620	178	686.41	3.52	2
717	C2	NM_000063.6	IO Gene	557	178	145.93	0.75	2
9847	C2CD5	NM_001286176.1	Cancer Gene	761	178	199.37	1.02	2
718	C3	NM_000064.4	IO Gene	20325	178	5324.9	27.34	2
719	C3AR1	NM_004054.4	IO Gene	223	178	58.42	0.3	2
721	C4B	NM_001002029.3	IO Gene	2356	178	617.24	3.17	2
722	C4BPA	NM_000715.4	IO Gene	355	178	93.01	0.48	2
727	C5	NM_001735.3	IO Gene	367	178	96.15	0.49	2
728	C5AR1	NM_001736.4	CUP Gene	115.44	178	30.24	0.16	2
729	C6	NM_000065.4	IO Gene	19	178	4.98	0.03	2
730	C7	NM_000587.4	IO Gene	922	178	241.55	1.24	2
731	C8A	NM_000562.3	IO Gene	13	178	3.41	0.02	2
732	C8B	NM_000066.4	IO Gene	11	178	2.88	0.01	2
733	C8G	NM_000606.3	IO Gene	20	178	5.24	0.03	2
116328	C8orf34	NM_052958.4	FUS Gene	1397	209	311.71	1.6	3
735	C9	NM_001737.5	IO Gene	18	178	4.72	0.02	2
771	CA12	NM_001218.5	CUP Gene	1100	178	288.19	1.48	2
760	CA2	NM_000067.3	CUP Gene	1037	178	271.68	1.4	2
762	CA4	NM_000717.5	IO Gene	16	178	4.19	0.02	2
775	CACNA1C	NM_000719.7	Cancer Gene	425	178	111.34	0.57	2
776	CACNA1D	NM_001128840.3	Cancer Gene	318	178	83.31	0.43	2
777	CACNA1E	NM_001205293.3	Cancer Gene	51	178	13.36	0.07	2
8913	CACNA1G	NM_018896.5	Cancer Gene	58	178	15.2	0.08	2
8912	CACNA1H	NM_021098.3	Cancer Gene	234	178	61.31	0.31	2
781	CACNA2D1	NM_000722.4	FUS Gene	358	267	62.53	0.32	3
9254	CACNA2D2	NM_006030.4	Cancer Gene	529	178	138.59	0.71	2
55799	CACNA2D3	NM_018398.3	Cancer Gene	9	178	2.36	0.01	2
93589	CACNA2D4	NM_172364.5	Cancer Gene	0	178	0	0	2
783	CACNB2	NM_201596.3	Cancer Gene	203.21	178	53.24	0.27	2
784	CACNB3	NM_000725.4	Cancer Gene	897	178	235	1.21	2
785	CACNB4	NM_000726.4	Cancer Gene	90	178	23.58	0.12	2
786	CACNG1	NM_000727.4	Cancer Gene	17	178	4.45	0.02	2
27092	CACNG4	NM_014405.4	Cancer Gene	24	178	6.29	0.03	2
59285	CACNG6	NM_145814.1	Cancer Gene	3	178	0.79	0	2
8618	CADPS	NM_003716.4	CUP Gene	55	178	14.41	0.07	2
801	CALM1	NM_006888.6	Cancer Gene	14240	178	3730.7	19.16	2
805	CALM2	NM_001743.6	Cancer Gene	3938	178	1031.71	5.3	2
808	CALM3	NM_005184.4	Cancer Gene	4294	178	1124.97	5.78	2
810	CALML3	NM_005185.4	Cancer Gene	108	178	28.29	0.15	2
91860	CALML4	NM_033429.2	Cancer Gene	80	178	20.96	0.11	2
51806	CALML5	NM_017422.5	Cancer Gene	74	178	19.39	0.1	2
163688	CALML6	NM_138705.4	Cancer Gene	7	178	1.83	0.01	2
8536	CAMK1	NM_003656.5	Cancer Gene	131	178	34.32	0.18	2
57118	CAMK1D	NM_153498.4	Cancer Gene	513.12	178	134.43	0.69	2
57172	CAMK1G	NM_020439.3	Cancer Gene	31	178	8.12	0.04	2
815	CAMK2A	NM_015981.4	Cancer Gene	19	178	4.98	0.03	2
816	CAMK2B	NM_001220.5	Cancer Gene	3	178	0.79	0	2
817	CAMK2D	NM_001321571.2	Cancer Gene	2674	178	700.55	3.6	2
818	CAMK2G	NM_001367534.1	Cancer Gene	1586	178	415.51	2.13	2
814	CAMK4	NM_001744.6	Cancer Gene	49	178	12.84	0.07	2
820	CAMP	NM_004345.5	IO Gene	36	178	9.43	0.05	2
824	CAPN2	NM_001748.5	Cancer Gene	4361	178	1142.53	5.87	2
827	CAPN6	NM_014289.4	CUP Gene	53	178	13.89	0.07	2
830	CAPZA2	NM_006136.3	FUS Gene	1770.81	238	346.97	1.78	3
84433	CARD11	NM_032415.6	IO Gene	499	178	130.73	0.67	2
64170	CARD9	NM_052813.5	IO Gene	127	178	33.27	0.17	2
834	CASP1	NM_001257118.3	IO Gene	1658	178	434.38	2.23	2
843	CASP10	NM_032977.4	IO Gene	480	178	125.75	0.65	2
100506742	CASP12	NR_034068.2	Cancer Gene	48	178	12.58	0.06	2
836	CASP3	NM_004346.4	IO Gene	105	178	27.51	0.14	2
840	CASP7	NM_033340.4	FUS Gene	642	267	112.13	0.58	3
841	CASP8	NM_001080125.2	IO Gene	2181.93	178	571.64	2.94	2
842	CASP9	NM_001229.5	Cancer Gene	346	178	90.65	0.47	2
857	CAV1	NM_001753.5	FUS Gene	2543	89	1332.47	6.84	1
867	CBL	NM_005188.4	Cancer Gene	394	178	103.22	0.53	2
868	CBLB	NM_170662.5	IO Gene	3192	178	836.26	4.29	2
23624	CBLC	NM_012116.4	Cancer Gene	615	178	161.12	0.83	2
84869	CBR4	NM_032783.5	FUS Gene	340	89	178.15	0.91	1
23468	CBX5	NM_012117.3	FUS Gene	2057.98	178	539.17	2.77	2
200014	CC2D1B	NM_001330585.2	Cancer Gene	443	178	116.06	0.6	2
57805	CCAR2	NM_021174.6	FUS Gene	404	89	211.69	1.09	1
55088	CCDC186	NM_018017.4	FUS Gene	1975	89	1034.85	5.31	1
55195	CCDC198	NM_018168.4	CUP Gene	17.26	178	4.52	0.02	2
8030	CCDC6	NM_005436.5	FUS Gene	4561	536	396.82	2.04	7
55297	CCDC91	NM_018318.5	FUS Gene	126	89	66.02	0.34	1
6346	CCL1	NM_002981.2	IO Gene	18	178	4.72	0.02	2
6356	CCL11	NM_002986.3	IO Gene	140	178	36.68	0.19	2
6357	CCL13	NM_005408.3	IO Gene	208	178	54.49	0.28	2
6358	CCL14	NM_032963.4	IO Gene	1007	178	263.82	1.35	2
6359	CCL15	NM_032965.6	IO Gene	18	178	4.72	0.02	2
6360	CCL16	NM_004590.4	IO Gene	29	178	7.6	0.04	2
6361	CCL17	NM_002987.3	IO Gene	38	178	9.96	0.05	2
6362	CCL18	NM_002988.4	IO Gene	3574	178	936.34	4.81	2
6363	CCL19	NM_006274.3	IO Gene	617	178	161.65	0.83	2
6347	CCL2	NM_002982.4	IO Gene	1537	178	402.67	2.07	2
6364	CCL20	NM_004591.3	IO Gene	227	178	59.47	0.31	2
6366	CCL21	NM_002989.4	IO Gene	422	178	110.56	0.57	2
6367	CCL22	NM_002990.5	IO Gene	28.02	178	7.34	0.04	2
6368	CCL23	NM_005064.6	IO Gene	13	178	3.41	0.02	2
6369	CCL24	NM_002991.3	IO Gene	82.22	178	21.54	0.11	2
6370	CCL25	NM_005624.3	IO Gene	41	178	10.74	0.06	2
10344	CCL26	NM_001371938.1	IO Gene	8	178	2.1	0.01	2
10850	CCL27	NM_006664.4	IO Gene	4	178	1.05	0.01	2
56477	CCL28	NM_148672.3	IO Gene	63.08	178	16.53	0.08	2
6348	CCL3	NM_002983.3	IO Gene	276	178	72.31	0.37	2
6349	CCL3L1	NM_021006.5	IO Gene	263	178	68.9	0.35	2
6351	CCL4	NM_002984.4	IO Gene	601	178	157.45	0.81	2
6352	CCL5	NM_001278736.2	IO Gene	1809.78	178	474.14	2.43	2
6354	CCL7	NM_006273.4	IO Gene	0	178	0	0	2
6355	CCL8	NM_005623.3	IO Gene	158	178	41.39	0.21	2
8900	CCNA1	NM_003914.4	Cancer Gene	14	178	3.67	0.02	2
890	CCNA2	NM_001237.5	Cancer Gene	372	178	97.46	0.5	2
891	CCNB1	NM_031966.4	Cancer Gene	226	178	59.21	0.3	2
9133	CCNB2	NM_004701.4	Cancer Gene	519	178	135.97	0.7	2
85417	CCNB3	NM_033031.3	Cancer Gene	48	178	12.58	0.06	2
595	CCND1	NM_053056.3	Cancer Gene	2566	178	672.26	3.45	2
894	CCND2	NM_001759.4	Cancer Gene	728	178	190.73	0.98	2
896	CCND3	NM_001760.4	IO Gene	536	178	140.43	0.72	2
898	CCNE1	NM_001238.4	Cancer Gene	218	178	57.11	0.29	2
9134	CCNE2	NM_057749.2	Cancer Gene	367	178	96.15	0.49	2
10309	CCNO	NM_021147.5	Cancer Gene	21	178	5.5	0.03	2
1230	CCR1	NM_001295.3	IO Gene	284	178	74.4	0.38	2
729230	CCR2	NM_001123396.3	IO Gene	254	178	66.54	0.34	2
1232	CCR3	NM_178329.3	IO Gene	3	178	0.79	0	2
1233	CCR4	NM_005508.5	IO Gene	220.45	178	57.76	0.3	2
1234	CCR5	NM_000579.3	IO Gene	172	178	45.06	0.23	2
1235	CCR6	NM_004367.5	IO Gene	64.81	178	16.98	0.09	2
1236	CCR7	NM_001838.4	IO Gene	38	178	9.96	0.05	2
10803	CCR9	NM_031200.3	IO Gene	0	178	0	0	2
9034	CCRL2	NM_003965.5	IO Gene	77	178	20.17	0.1	2
9398	CD101	NM_004258.5	IO Gene	128	178	33.53	0.17	2
929	CD14	NM_000591.4	IO Gene	3407	178	892.59	4.58	2
11126	CD160	NM_007053.4	IO Gene	3	178	0.79	0	2
9332	CD163	NM_203416.3	IO Gene	655	178	171.6	0.88	2
8763	CD164	NM_006016.6	IO Gene	4800	178	1257.54	6.46	2
4064	CD180	NM_005582.3	IO Gene	449.66	178	117.81	0.6	2
930	CD19	NM_001770.6	IO Gene	218	178	57.11	0.29	2
909	CD1A	NM_001763.3	IO Gene	26.41	178	6.92	0.04	2
910	CD1B	NM_001764.3	IO Gene	23.48	178	6.15	0.03	2
911	CD1C	NM_001765.3	IO Gene	94	178	24.63	0.13	2
912	CD1D	NM_001371762.2	IO Gene	3	178	0.79	0	2
913	CD1E	NM_030893.4	IO Gene	8.12	178	2.13	0.01	2
914	CD2	NM_001767.5	IO Gene	1179	178	308.88	1.59	2
4345	CD200	NM_005944.7	IO Gene	470	178	123.13	0.63	2
50489	CD207	NM_015717.5	IO Gene	93	178	24.36	0.13	2
30835	CD209	NM_021155.4	IO Gene	2	178	0.52	0	2
933	CD22	NM_001771.4	IO Gene	212	178	55.54	0.29	2
10666	CD226	NM_001303618.2	Cancer Gene	244.92	178	64.17	0.33	2
100133941	CD24	NM_001291738.1	IO Gene	836.09	178	219.05	1.12	2
51744	CD244	NM_016382.4	IO Gene	28	178	7.34	0.04	2
919	CD247	NM_198053.2	IO Gene	92	178	24.1	0.12	2
939	CD27	NM_001242.4	IO Gene	204	178	53.45	0.27	2
29126	CD274	NM_014143.4	IO Gene	176	178	46.11	0.24	2
80381	CD276	NM_001024736.2	IO Gene	1020	178	267.23	1.37	2
940	CD28	NM_006139.4	IO Gene	165	178	43.23	0.22	2
11314	CD300A	NM_007261.4	CUP Gene	42	178	11	0.06	2
945	CD33	NM_001772.4	IO Gene	182	178	47.68	0.24	2
947	CD34	NM_001025109.2	IO Gene	987.12	178	258.61	1.33	2
948	CD36	NM_001001548.2	IO Gene	348	178	91.17	0.47	2
951	CD37	NM_001774.3	IO Gene	526	178	137.81	0.71	2
952	CD38	NM_001775.4	IO Gene	106	178	27.77	0.14	2
915	CD3D	NM_000732.4	IO Gene	149	178	39.04	0.2	2
916	CD3E	NM_000733.4	IO Gene	1049	178	274.83	1.41	2
917	CD3G	NM_000073.2	IO Gene	318	178	83.31	0.43	2
920	CD4	NM_000616.5	IO Gene	427	178	111.87	0.57	2
958	CD40	NM_001250.6	IO Gene	354	178	92.74	0.48	2
959	CD40LG	NM_000074.3	IO Gene	72.38	178	18.96	0.1	2
960	CD44	NM_000610.4	IO Gene	15083	178	3951.56	20.29	2
4179	CD46	NM_002389.4	IO Gene	2596	178	680.12	3.49	2
961	CD47	NM_198793.2	IO Gene	2907	178	761.6	3.91	2
962	CD48	NM_001778.4	IO Gene	243	178	63.66	0.33	2
921	CD5	NM_014207.4	IO Gene	511	178	133.88	0.69	2
1043	CD52	NM_001803.3	IO Gene	2837	178	743.26	3.82	2
963	CD53	NM_000560.4	IO Gene	920	178	241.03	1.24	2
1604	CD55	NM_000574.5	IO Gene	2223	178	582.4	2.99	2
965	CD58	NM_001779.3	IO Gene	1928	178	505.11	2.59	2
966	CD59	NM_203330.2	IO Gene	4027	178	1055.02	5.42	2
923	CD6	NM_006725.5	IO Gene	993	178	260.15	1.34	2
967	CD63	NM_001780.5	IO Gene	3872	178	1014.42	5.21	2
968	CD68	NM_001251.3	IO Gene	4083.8	178	1069.91	5.49	2
969	CD69	NM_001781.2	IO Gene	106	178	27.77	0.14	2
924	CD7	NM_006137.7	IO Gene	224	178	58.69	0.3	2
970	CD70	NM_001252.5	IO Gene	0	178	0	0	2
972	CD74	NM_001025159.2	FUS Gene	100175	772	6051.22	31.07	11
973	CD79A	NM_001783.4	IO Gene	338	178	88.55	0.45	2
974	CD79B	NM_001039933.3	IO Gene	148	178	38.77	0.2	2
941	CD80	NM_005191.4	IO Gene	164	178	42.97	0.22	2
975	CD81	NM_004356.3	IO Gene	6113	178	1601.53	8.22	2
9308	CD83	NM_004233.4	IO Gene	425	178	111.34	0.57	2
8832	CD84	NM_003874.4	IO Gene	289.36	178	75.81	0.39	2
942	CD86	NM_175862.5	IO Gene	430	178	112.65	0.58	2
925	CD8A	NM_001768.6	IO Gene	245	178	64.19	0.33	2
926	CD8B	NM_004931.5	IO Gene	169	178	44.28	0.23	2
928	CD9	NM_001769.4	IO Gene	4185	178	1096.42	5.63	2
10225	CD96	NM_005816.5	IO Gene	561.85	178	147.2	0.76	2
4267	CD99	NM_002414.5	IO Gene	5746	178	1505.38	7.73	2
8556	CDC14A	NM_003672.4	Cancer Gene	294	178	77.02	0.4	2
8555	CDC14B	NM_033331.4	Cancer Gene	40	178	10.48	0.05	2
991	CDC20	NM_001255.3	CUP Gene	259	178	67.85	0.35	2
993	CDC25A	NM_001789.3	Cancer Gene	22	178	5.76	0.03	2
994	CDC25B	NM_021873.3	Cancer Gene	4354	178	1140.69	5.86	2
995	CDC25C	NM_001790.5	Cancer Gene	120	178	31.44	0.16	2
996	CDC27	NM_001256.6	FUS Gene	763	89	399.79	2.05	1
998	CDC42	NM_001791.4	Cancer Gene	4036.89	178	1057.62	5.43	2
11135	CDC42EP1	NM_152243.3	CUP Gene	5741	178	1504.07	7.72	2
990	CDC6	NM_001254.4	Cancer Gene	187.01	178	48.99	0.25	2
8317	CDC7	NM_003503.4	Cancer Gene	200	178	52.4	0.27	2
83461	CDCA3	NM_031299.6	CUP Gene	277	178	72.57	0.37	2
999	CDH1	NM_004360.5	IO Gene	6727	178	1762.39	9.05	2
1009	CDH11	NM_001797.4	CUP Gene	1701	178	445.64	2.29	2
1014	CDH16	NM_004062.4	CUP Gene	7	178	1.83	0.01	2
1015	CDH17	NM_004063.4	Cancer Gene	2	178	0.52	0	2
1000	CDH2	NM_001792.5	CUP Gene	89	178	23.32	0.12	2
1001	CDH3	NM_001793.6	CUP Gene	7723.78	178	2023.53	10.39	2
1003	CDH5	NM_001795.5	IO Gene	305	178	79.91	0.41	2
983	CDK1	NM_001786.5	IO Gene	138	178	36.15	0.19	2
51755	CDK12	NM_016507.4	FUS Gene	1389	89	727.8	3.74	1
1017	CDK2	NM_001798.5	Cancer Gene	1085	178	284.26	1.46	2
1019	CDK4	NM_000075.4	Cancer Gene	600	178	157.19	0.81	2
1021	CDK6	NM_001145306.1	Cancer Gene	1336	178	350.02	1.8	2
1026	CDKN1A	NM_078467.2	IO Gene	2667	178	698.72	3.59	2
1027	CDKN1B	NM_004064.4	Cancer Gene	843	178	220.86	1.13	2
1028	CDKN1C	NM_000076.2	Cancer Gene	177	178	46.37	0.24	2
1029	CDKN2A	NM_000077.4	Cancer Gene	12	178	3.14	0.02	2
1030	CDKN2B	NM_004936.4	Cancer Gene	244	178	63.92	0.33	2
1031	CDKN2C	NM_078626.3	Cancer Gene	83	178	21.74	0.11	2
1032	CDKN2D	NM_001800.4	Cancer Gene	313	178	82	0.42	2
1033	CDKN3	NM_005192.4	Cancer Gene	244	178	63.92	0.33	2
1045	CDX2	NM_001265.6	Cancer Gene	6	178	1.57	0.01	2
634	CEACAM1	NM_001712.5	IO Gene	1390.27	178	364.23	1.87	2
1084	CEACAM3	NM_001815.5	CUP Gene	205	178	53.71	0.28	2
1048	CEACAM5	NM_004363.6	CUP Gene	93.15	178	24.4	0.13	2
4680	CEACAM6	NM_002483.7	IO Gene	2671.71	178	699.95	3.59	2
1088	CEACAM8	NM_001816.4	IO Gene	11.02	178	2.89	0.01	2
1050	CEBPA	NM_004364.4	Cancer Gene	342	178	89.6	0.46	2
1051	CEBPB	NM_005194.4	IO Gene	1893	178	495.94	2.55	2
1053	CEBPE	NM_001805.3	Cancer Gene	42	178	11	0.06	2
1952	CELSR2	NM_001408.3	CUP Gene	704	178	184.44	0.95	2
1063	CENPF	NM_016343.4	CUP Gene	1011	178	264.87	1.36	2
11116	CEP43	NM_007045.4	FUS Gene	239.79	89	125.64	0.65	1
55165	CEP55	NM_018131.5	CUP Gene	373	178	97.72	0.5	2
55722	CEP72	NM_018140.4	FUS Gene	82	89	42.97	0.22	1
387119	CEP85L	NM_001178035.1	FUS Gene	433	178	113.44	0.58	2
84902	CEP89	NM_032816.5	FUS Gene	545.63	178	142.95	0.73	2
23491	CES3	NM_024922.6	CUP Gene	11	178	2.88	0.01	2
629	CFB	NM_001710.6	IO Gene	651	178	170.55	0.88	2
1675	CFD	NM_001928.4	IO Gene	347	178	90.91	0.47	2
3426	CFI	NM_000204.4	IO Gene	956	178	250.46	1.29	2
1072	CFL1	NM_005507.3	Cancer Gene	8243	178	2159.56	11.09	2
5199	CFP	NM_001145252.3	IO Gene	10	178	2.62	0.01	2
115004	CGAS	NM_138441.3	CUP Gene	576.27	178	150.98	0.78	2
1101	CHAD	NM_001267.3	Cancer Gene	9	178	2.36	0.01	2
1111	CHEK1	NM_001274.5	Cancer Gene	330	178	86.46	0.44	2
11200	CHEK2	NM_007194.4	Cancer Gene	173	178	45.32	0.23	2
1113	CHGA	NM_001275.4	CUP Gene	1	178	0.26	0	2
1116	CHI3L1	NM_001276.4	CUP Gene	1978	178	518.21	2.66	2
1118	CHIT1	NM_003465.3	IO Gene	331	178	86.72	0.45	2
1131	CHRM3	NM_001347716.2	CUP Gene	19	178	4.98	0.03	2
22856	CHSY1	NM_014918.5	CUP Gene	1372	178	359.45	1.85	2
26097	CHTOP	NM_001206612.1	FUS Gene	901	89	472.1	2.42	1
1147	CHUK	NM_001278.5	IO Gene	235	178	61.57	0.32	2
23152	CIC	NM_015125.4	Cancer Gene	2681	178	702.39	3.61	2
1149	CIDEA	NM_001279.4	FUS Gene	2	89	1.05	0.01	1
4261	CIITA	NM_000246.3	IO Gene	567.22	178	148.6	0.76	2
11113	CIT	NM_001206999.2	FUS Gene	267	178	69.95	0.36	2
51192	CKLF	NM_016951.3	IO Gene	1634	178	428.09	2.2	2
1163	CKS1B	NM_001826.3	Cancer Gene	1300	178	340.58	1.75	2
1164	CKS2	NM_001827.3	Cancer Gene	360	178	94.32	0.48	2
23529	CLCF1	NM_013246.3	Cancer Gene	320	178	83.84	0.43	2
1185	CLCN6	NM_001286.4	FUS Gene	488	149	152.73	0.78	2
51208	CLDN18	NM_001002026.3	FUS Gene	147	476	14.4	0.07	6
10462	CLEC10A	NM_001330070.2	IO Gene	117	178	30.65	0.16	2
161198	CLEC14A	NM_175060.3	CUP Gene	931	178	243.91	1.25	2
50856	CLEC4A	NM_016184.3	IO Gene	39	178	10.22	0.05	2
170482	CLEC4C	NM_001371390.1	IO Gene	4	178	1.05	0.01	2
26253	CLEC4E	NM_014358.4	CUP Gene	1	178	0.26	0	2
23601	CLEC5A	NM_013252.3	IO Gene	25	178	6.55	0.03	2
93978	CLEC6A	NM_001007033.2	IO Gene	7	178	1.83	0.01	2
64581	CLEC7A	NM_197947.3	IO Gene	303.79	178	79.59	0.41	2
160365	CLECL1	NM_172004.3	CUP Gene	222	178	58.16	0.3	2
6249	CLIP1	NM_002956.2	FUS Gene	1978	387	238.35	1.22	5
1213	CLTC	NM_004859.4	FUS Gene	5427	356	710.9	3.65	4
1191	CLU	NM_001831.4	IO Gene	1949	178	510.61	2.62	2
1215	CMA1	NM_001836.5	IO Gene	2	178	0.52	0	2
1240	CMKLR1	NM_001142343.2	IO Gene	52	178	13.62	0.07	2
146223	CMTM4	NM_181521.3	CUP Gene	74	178	19.39	0.1	2
54918	CMTM6	NM_017801.3	CUP Gene	335	178	87.77	0.45	2
29097	CNIH4	NM_014184.4	FUS Gene	210.49	89	110.29	0.57	1
25904	CNOT10	NM_001256742.1	Cancer Gene	487	178	127.59	0.66	2
4848	CNOT2	NM_014515.6	CUP Gene	1346	178	352.64	1.81	2
4850	CNOT4	NM_001190850.1	IO Gene	1466	178	384.07	1.97	2
1271	CNTFR	NM_147164.3	Cancer Gene	2	178	0.52	0	2
11064	CNTRL	NM_007018.5	FUS Gene	307	89	160.86	0.83	1
91949	COG7	NM_153603.4	Cancer Gene	1622	178	424.94	2.18	2
1301	COL11A1	NM_001854.4	Cancer Gene	842	178	220.59	1.13	2
1302	COL11A2	NM_080680.3	Cancer Gene	2	178	0.52	0	2
7373	COL14A1	NM_021110.4	FUS Gene	217	89	113.7	0.58	1
1307	COL16A1	NM_001856.4	FUS Gene	547	89	286.61	1.47	1
1308	COL17A1	NM_000494.4	CUP Gene	1161	178	304.17	1.56	2
1277	COL1A1	NM_000088.3	Cancer Gene	120711	178	31624.8	162.39	2
1278	COL1A2	NM_000089.4	Cancer Gene	20606	178	5398.52	27.72	2
255631	COL24A1	NM_152890.7	Cancer Gene	82	178	21.48	0.11	2
85301	COL27A1	NM_032888.4	Cancer Gene	1363	178	357.09	1.83	2
1280	COL2A1	NM_001844.5	Cancer Gene	2	178	0.52	0	2
1281	COL3A1	NM_000090.3	IO Gene	26167	178	6855.43	35.2	2
1282	COL4A1	NM_001845.6	Cancer Gene	2511	178	657.85	3.38	2
1284	COL4A2	NM_001846.4	Cancer Gene	2759	178	722.82	3.71	2
1285	COL4A3	NM_000091.5	Cancer Gene	688	178	180.25	0.93	2
1286	COL4A4	NM_000092.5	Cancer Gene	437	178	114.49	0.59	2
1287	COL4A5	NM_033380.3	Cancer Gene	84	178	22.01	0.11	2
1288	COL4A6	NM_033641.4	Cancer Gene	34	178	8.91	0.05	2
1289	COL5A1	NM_000093.5	Cancer Gene	4489	178	1176.06	6.04	2
1290	COL5A2	NM_000393.5	Cancer Gene	3131	178	820.28	4.21	2
1293	COL6A3	NM_004369.4	Cancer Gene	4758	178	1246.54	6.4	2
131873	COL6A6	NM_001102608.2	Cancer Gene	320	178	83.84	0.43	2
81035	COLEC12	NM_130386.3	IO Gene	329.98	178	86.45	0.44	2
1311	COMP	NM_000095.3	Cancer Gene	93	178	24.36	0.13	2
11151	CORO1A	NM_001193333.2	IO Gene	2003	178	524.76	2.69	2
1353	COX11	NM_004375.5	CUP Gene	220	178	57.64	0.3	2
1327	COX4I1	NM_001861.6	CUP Gene	1680	178	440.14	2.26	2
1329	COX5B	NM_001862.3	CUP Gene	2171	178	568.78	2.92	2
1337	COX6A1	NM_004373.4	CUP Gene	3693	178	967.52	4.97	2
1340	COX6B1	NM_001863.5	CUP Gene	3318	178	869.27	4.46	2
1359	CPA3	NM_001870.4	CUP Gene	91	178	23.84	0.12	2
132864	CPEB2	NM_001177382.2	CUP Gene	499	178	130.73	0.67	2
79869	CPSF7	NM_001142565.2	CUP Gene	2296	178	601.52	3.09	2
1378	CR1	NM_000573.4	IO Gene	124	178	32.49	0.17	2
1380	CR2	NM_001006658.2	IO Gene	66	178	17.29	0.09	2
1382	CRABP2	NM_001878.4	CUP Gene	408	178	106.89	0.55	2
1385	CREB1	NM_004379.5	IO Gene	590	178	154.57	0.79	2
10488	CREB3	NM_006368.5	Cancer Gene	398	178	104.27	0.54	2
90993	CREB3L1	NM_052854.4	Cancer Gene	918	178	240.5	1.23	2
64764	CREB3L2	NM_194071.4	Cancer Gene	2184	178	572.18	2.94	2
84699	CREB3L3	NM_032607.3	Cancer Gene	2	178	0.52	0	2
148327	CREB3L4	NM_001255978.2	Cancer Gene	259	178	67.85	0.35	2
9586	CREB5	NM_182898.4	FUS Gene	553	267	96.59	0.5	3
1387	CREBBP	NM_004380.3	IO Gene	3008	178	788.06	4.05	2
1398	CRK	NM_016823.4	Cancer Gene	607.13	178	159.06	0.82	2
1399	CRKL	NM_005207.4	Cancer Gene	2680	178	702.13	3.61	2
64109	CRLF2	NM_022148.4	Cancer Gene	14	178	3.67	0.02	2
1401	CRP	NM_000567.3	IO Gene	12	178	3.14	0.02	2
56253	CRTAM	NM_019604.4	IO Gene	12	178	3.14	0.02	2
1435	CSF1	NM_172212.3	IO Gene	211	178	55.28	0.28	2
1436	CSF1R	NM_005211.3	IO Gene	1138	178	298.14	1.53	2
1437	CSF2	NM_000758.4	IO Gene	4	178	1.05	0.01	2
1439	CSF2RB	NM_000395.3	IO Gene	289	178	75.71	0.39	2
1440	CSF3	NM_172219.3	IO Gene	381	178	99.82	0.51	2
1441	CSF3R	NM_000760.4	IO Gene	352	178	92.22	0.47	2
1452	CSNK1A1	NM_001892.6	Cancer Gene	4646	178	1217.19	6.25	2
122011	CSNK1A1L	NM_145203.6	Cancer Gene	65	178	17.03	0.09	2
1470	CST2	NM_001322.3	CUP Gene	162	178	42.44	0.22	2
541466	CT45A1	NM_001017417.2	Cancer Gene	5	178	1.31	0.01	2
1485	CTAG1B	NM_001327.2	Cancer Gene	15	178	3.93	0.02	2
30848	CTAG2	NM_172377.4	Cancer Gene	29	178	7.6	0.04	2
64693	CTAGE1	NM_172241.3	Cancer Gene	69	178	18.08	0.09	2
1487	CTBP1	NM_001012614.2	Cancer Gene	1468	178	384.6	1.97	2
1488	CTBP2	NM_022802.3	Cancer Gene	567	178	148.55	0.76	2
140690	CTCFL	NM_001269041.1	Cancer Gene	6	178	1.57	0.01	2
1493	CTLA4	NM_005214.5	IO Gene	61	178	15.98	0.08	2
1495	CTNNA1	NM_001903.5	Cancer Gene	1755	178	459.79	2.36	2
1496	CTNNA2	NM_001282597.2	Cancer Gene	9	178	2.36	0.01	2
29119	CTNNA3	NM_013266.4	FUS Gene	27	267	4.72	0.02	3
1499	CTNNB1	NM_001904.4	Cancer Gene	2294	178	601	3.09	2
11330	CTRC	NM_007272.3	FUS Gene	22.77	89	11.93	0.06	1
1075	CTSC	NM_001814.6	CUP Gene	1690	178	442.76	2.27	2
1511	CTSG	NM_001911.3	IO Gene	6	178	1.57	0.01	2
1512	CTSH	NM_004390.5	IO Gene	5322	178	1394.3	7.16	2
1514	CTSL	NM_001912.5	IO Gene	5422	178	1420.5	7.29	2
1520	CTSS	NM_004079.5	IO Gene	952.13	178	249.45	1.28	2
1515	CTSV	NM_001333.4	Cancer Gene	13	178	3.41	0.02	2
1521	CTSW	NM_001335.4	IO Gene	263	178	68.9	0.35	2
2017	CTTN	NM_005231.4	FUS Gene	3050	89	1598.12	8.21	1
8454	CUL1	NM_003592.3	Cancer Gene	1261	178	330.37	1.7	2
8453	CUL2	NM_003591.4	Cancer Gene	1266	178	331.68	1.7	2
8452	CUL3	NM_003590.5	Cancer Gene	838	178	219.55	1.13	2
1523	CUX1	NM_181552.4	FUS Gene	3035	267	530.09	2.72	3
80157	CWH43	NM_025087.3	FUS Gene	3	89	1.57	0.01	1
6376	CX3CL1	NM_002996.6	IO Gene	618	178	161.91	0.83	2
1524	CX3CR1	NM_001337.4	IO Gene	42	178	11	0.06	2
1525	CXADR	NM_001338.5	CUP Gene	347.86	178	91.14	0.47	2
2919	CXCL1	NM_001511.4	IO Gene	7891	178	2067.34	10.62	2
3627	CXCL10	NM_001565.4	IO Gene	167	178	43.75	0.22	2
6373	CXCL11	NM_005409.5	IO Gene	50	178	13.1	0.07	2
6387	CXCL12	NM_199168.4	IO Gene	401	178	105.06	0.54	2
10563	CXCL13	NM_001371558.1	IO Gene	285	178	74.67	0.38	2
9547	CXCL14	NM_004887.5	IO Gene	122	178	31.96	0.16	2
58191	CXCL16	NM_022059.4	IO Gene	1253	178	328.27	1.69	2
2920	CXCL2	NM_002089.4	IO Gene	731.5	178	191.64	0.98	2
2921	CXCL3	NM_002090.3	IO Gene	167.5	178	43.88	0.23	2
6374	CXCL5	NM_002994.5	IO Gene	16	178	4.19	0.02	2
6372	CXCL6	NM_002993.4	IO Gene	1115	178	292.12	1.5	2
3576	CXCL8	NM_000584.4	IO Gene	5137	178	1345.83	6.91	2
4283	CXCL9	NM_002416.3	IO Gene	770	178	201.73	1.04	2
3577	CXCR1	NM_000634.3	IO Gene	103	178	26.98	0.14	2
3579	CXCR2	NM_001557.4	IO Gene	60	178	15.72	0.08	2
2833	CXCR3	NM_001504.2	IO Gene	34	178	8.91	0.05	2
7852	CXCR4	NM_003467.3	IO Gene	2362	178	618.81	3.18	2
643	CXCR5	NM_001716.5	IO Gene	88	178	23.05	0.12	2
10663	CXCR6	NM_006564.2	IO Gene	46	178	12.05	0.06	2
80319	CXXC4	NM_025212.4	Cancer Gene	142	178	37.2	0.19	2
51523	CXXC5	NM_016463.9	CUP Gene	387	178	101.39	0.52	2
1534	CYB561	NM_001915.4	CUP Gene	464	178	121.56	0.62	2
1536	CYBB	NM_000397.4	IO Gene	912	178	238.93	1.23	2
54205	CYCS	NM_018947.6	Cancer Gene	2635.36	178	690.43	3.55	2
26999	CYFIP2	NM_001037333.3	IO Gene	479	178	125.49	0.64	2
1540	CYLD	NM_001042355.2	IO Gene	768	178	201.21	1.03	2
1586	CYP17A1	NM_000102.4	CUP Gene	44	178	11.53	0.06	2
1588	CYP19A1	NM_031226.3	CUP Gene	9	178	2.36	0.01	2
1545	CYP1B1	NM_000104.3	CUP Gene	781	178	204.61	1.05	2
1565	CYP2D6	NM_000106.6	Cancer Gene	110	178	28.82	0.15	2
1579	CYP4A11	NM_000778.4	CUP Gene	3	178	0.79	0	2
284541	CYP4A22	NM_001010969.4	CUP Gene	0	178	0	0	2
1582	CYP8B1	NM_004391.3	CUP Gene	34.73	178	9.1	0.05	2
84418	CYSTM1	NM_032412.4	FUS Gene	492	89	257.8	1.32	1
1601	DAB2	NM_001343.4	CUP Gene	4132	178	1082.53	5.56	2
117154	DACH2	NM_053281.3	CUP Gene	5	178	1.31	0.01	2
1612	DAPK1	NM_004938.4	Cancer Gene	627	178	164.27	0.84	2
23604	DAPK2	NM_001363730.2	Cancer Gene	71.94	178	18.85	0.1	2
1613	DAPK3	NM_001348.3	Cancer Gene	320	178	83.84	0.43	2
1616	DAXX	NM_001141970.2	Cancer Gene	515	178	134.92	0.69	2
1630	DCC	NM_005215.4	Cancer Gene	26	178	6.81	0.03	2
81501	DCSTAMP	NM_030788.4	CUP Gene	0	178	0	0	2
1639	DCTN1	NM_004082.4	FUS Gene	114	89	59.73	0.31	1
1642	DDB1	NM_001923.5	CUP Gene	1991	178	521.62	2.68	2
1643	DDB2	NM_000107.2	Cancer Gene	1669	178	437.26	2.25	2
1649	DDIT3	NM_004083.5	Cancer Gene	306	178	80.17	0.41	2
54541	DDIT4	NM_019058.4	Cancer Gene	2316	178	606.76	3.12	2
9188	DDX21	NM_004728.4	FUS Gene	3441	267	601	3.09	3
55510	DDX43	NM_018665.3	Cancer Gene	19	178	4.98	0.03	2
79009	DDX50	NM_024045.2	Cancer Gene	170	178	44.54	0.23	2
23586	DDX58	NM_014314.4	IO Gene	952	178	249.41	1.28	2
1672	DEFB1	NM_005218.4	IO Gene	534	178	139.9	0.72	2
613211	DEFB134	NM_001302695.1	CUP Gene	0	178	0	0	2
64798	DEPTOR	NM_022783.4	CUP Gene	50	178	13.1	0.07	2
84649	DGAT2	NM_032564.5	IO Gene	186	178	48.73	0.25	2
9993	DGCR2	NM_005137.3	FUS Gene	573	178	150.12	0.77	2
80017	DGLUCY	NM_001102368.2	CUP Gene	2841	178	744.31	3.82	2
1665	DHX15	NM_001358.3	FUS Gene	4590	89	2405.05	12.35	1
8449	DHX16	NM_003587.5	IO Gene	1730	178	453.24	2.33	2
1729	DIAPH1	NM_005219.5	FUS Gene	1491	89	781.25	4.01	1
1733	DIO1	NM_000792.7	CUP Gene	7	178	1.83	0.01	2
1734	DIO2	NM_013989.5	CUP Gene	713	178	186.8	0.96	2
79742	DIPK2B	NM_176819.4	CUP Gene	219	178	57.38	0.29	2
22943	DKK1	NM_012242.4	Cancer Gene	13	178	3.41	0.02	2
27123	DKK2	NM_014421.3	Cancer Gene	167	178	43.75	0.22	2
27121	DKK4	NM_014420.3	Cancer Gene	0	178	0	0	2
8788	DLK1	NM_003836.6	CUP Gene	7	178	1.83	0.01	2
28514	DLL1	NM_005618.4	Cancer Gene	155	178	40.61	0.21	2
10683	DLL3	NM_203486.3	Cancer Gene	5	178	1.31	0.01	2
54567	DLL4	NM_019074.4	Cancer Gene	352	178	92.22	0.47	2
1746	DLX2	NM_004405.4	Cancer Gene	5	178	1.31	0.01	2
1755	DMBT1	NM_007329.2	IO Gene	1340	178	351.06	1.8	2
85406	DNAJC14	NM_032364.5	Cancer Gene	276	178	72.31	0.37	2
1786	DNMT1	NM_001379.4	Cancer Gene	886	178	232.12	1.19	2
1788	DNMT3A	NM_022552.4	Cancer Gene	774	178	202.78	1.04	2
23348	DOCK9	NM_001366683.2	IO Gene	1330	178	348.44	1.79	2
8193	DPF1	NM_001135155.2	Cancer Gene	9	178	2.36	0.01	2
8110	DPF3	NM_001280543.1	Cancer Gene	213	178	55.8	0.29	2
1803	DPP4	NM_001935.4	IO Gene	109	178	28.56	0.15	2
1825	DSC3	NM_001941.5	CUP Gene	19	178	4.98	0.03	2
1832	DSP	NM_004415.4	CUP Gene	2807	178	735.4	3.78	2
667	DST	NM_001144769.3	CUP Gene	4279	178	1121.05	5.76	2
1840	DTX1	NM_004416.2	Cancer Gene	55	178	14.41	0.07	2
196403	DTX3	NM_178502.4	Cancer Gene	1333	178	349.23	1.79	2
151636	DTX3L	NM_138287.3	CUP Gene	1195.24	178	313.14	1.61	2
23220	DTX4	NM_015177.2	Cancer Gene	1139	178	298.4	1.53	2
53905	DUOX1	NM_175940.3	CUP Gene	2973	178	778.89	4	2
50506	DUOX2	NM_001363711.2	CUP Gene	500	178	130.99	0.67	2
1843	DUSP1	NM_004417.4	CUP Gene	408	178	106.89	0.55	2
11221	DUSP10	NM_007207.6	Cancer Gene	526	178	137.81	0.71	2
1844	DUSP2	NM_004418.4	Cancer Gene	66	178	17.29	0.09	2
1846	DUSP4	NM_001394.7	IO Gene	305	178	79.91	0.41	2
1847	DUSP5	NM_004419.4	Cancer Gene	376	178	98.51	0.51	2
1848	DUSP6	NM_001946.4	FUS Gene	3079	356	403.33	2.07	4
1850	DUSP8	NM_004420.3	Cancer Gene	24	178	6.29	0.03	2
1855	DVL1	NM_001330311.2	Cancer Gene	764	178	200.16	1.03	2
1856	DVL2	NM_004422.3	Cancer Gene	988	178	258.84	1.33	2
1857	DVL3	NM_004423.4	Cancer Gene	1590.63	178	416.73	2.14	2
1781	DYNC1I2	NM_001378.3	FUS Gene	1060	89	555.41	2.85	1
55184	DZANK1	NM_001099407.1	FUS Gene	41	89	21.48	0.11	1
1869	E2F1	NM_005225.3	Cancer Gene	48	178	12.58	0.06	2
1870	E2F2	NM_004091.4	Cancer Gene	28	178	7.34	0.04	2
1871	E2F3	NM_001949.5	Cancer Gene	771	178	201.99	1.04	2
1874	E2F4	NM_001950.4	CUP Gene	5992	178	1569.83	8.06	2
1875	E2F5	NM_001951.4	Cancer Gene	350	178	91.7	0.47	2
10148	EBI3	NM_005755.3	IO Gene	18	178	4.72	0.02	2
51295	ECSIT	NM_016581.5	IO Gene	347	178	90.91	0.47	2
80153	EDC3	NM_025083.5	IO Gene	242	178	63.4	0.33	2
1906	EDN1	NM_001955.5	CUP Gene	239	178	62.62	0.32	2
1937	EEF1G	NM_001404.5	FUS Gene	3652	89	1913.56	9.83	1
1942	EFNA1	NM_004428.3	Cancer Gene	1207	178	316.22	1.62	2
1943	EFNA2	NM_001405.4	Cancer Gene	6	178	1.57	0.01	2
1944	EFNA3	NM_004952.5	Cancer Gene	91	178	23.84	0.12	2
1945	EFNA4	NM_005227.3	Cancer Gene	50	178	13.1	0.07	2
1946	EFNA5	NM_001962.3	Cancer Gene	351	178	91.96	0.47	2
1950	EGF	NM_001963.6	Cancer Gene	51	178	13.36	0.07	2
1956	EGFR	NM_005228.5	FUS Gene	11177	685	760.91	3.91	9
54583	EGLN1	NM_022051.2	Cancer Gene	614	178	160.86	0.83	2
112398	EGLN2	NM_080732.4	Cancer Gene	1123	178	294.21	1.51	2
112399	EGLN3	NM_022073.4	Cancer Gene	3114	178	815.83	4.19	2
1958	EGR1	NM_001964.3	IO Gene	3700	178	969.35	4.98	2
1959	EGR2	NM_000399.5	IO Gene	333.88	178	87.47	0.45	2
1960	EGR3	NM_004430.3	Cancer Gene	2510	178	657.59	3.38	2
1962	EHHADH	NM_001966.4	CUP Gene	29	178	7.6	0.04	2
10209	EIF1	NM_005801.4	FUS Gene	2417	89	1266.45	6.5	1
5610	EIF2AK2	NM_001135651.3	IO Gene	3070.98	178	804.56	4.13	2
9451	EIF2AK3	NM_004836.7	FUS Gene	225	89	117.89	0.61	1
8890	EIF2B4	NM_001034116.1	Cancer Gene	950	178	248.89	1.28	2
51386	EIF3L	NM_016091.4	FUS Gene	1975	89	1034.85	5.31	1
1974	EIF4A2	NM_001967.4	FUS Gene	1079	89	565.37	2.9	1
1978	EIF4EBP1	NM_004095.4	Cancer Gene	2354	178	616.72	3.17	2
143244	EIF5AL1	NM_001099692.1	CUP Gene	308	178	80.69	0.41	2
1991	ELANE	NM_001972.4	IO Gene	11	178	2.88	0.01	2
1995	ELAVL3	NM_001420.4	FUS Gene	27	89	14.15	0.07	1
1996	ELAVL4	NM_001144774.3	Cancer Gene	1	178	0.26	0	2
2002	ELK1	NM_001114123.2	IO Gene	372	178	97.46	0.5	2
9844	ELMO1	NM_001206480.2	CUP Gene	260	178	68.12	0.35	2
6923	ELOB	NM_007108.4	Cancer Gene	2403	178	629.56	3.23	2
6921	ELOC	NM_005648.4	Cancer Gene	1694	178	443.81	2.28	2
79071	ELOVL6	NM_024090.3	CUP Gene	342	178	89.6	0.46	2
27436	EML4	NM_019063.5	FUS Gene	18314	1107	771.5	3.96	14
2018	EMX2	NM_004098.4	CUP Gene	22	178	5.76	0.03	2
2021	ENDOG	NM_004435.2	Cancer Gene	216	178	56.59	0.29	2
2022	ENG	NM_000118.3	IO Gene	823	178	215.62	1.11	2
2023	ENO1	NM_001428.5	CUP Gene	7495	178	1963.6	10.08	2
953	ENTPD1	NM_001776.6	IO Gene	588	178	154.05	0.79	2
8320	EOMES	NM_001278182.2	IO Gene	287	178	75.19	0.39	2
2033	EP300	NM_001429.4	IO Gene	2321	178	608.07	3.12	2
2034	EPAS1	NM_001430.5	Cancer Gene	6302	178	1651.05	8.48	2
4072	EPCAM	NM_002354.3	IO Gene	1549	178	405.82	2.08	2
1969	EPHA2	NM_004431.5	Cancer Gene	856	178	224.26	1.15	2
9852	EPM2AIP1	NM_014805.4	CUP Gene	1074	178	281.37	1.44	2
2056	EPO	NM_000799.4	Cancer Gene	4	178	1.05	0.01	2
2057	EPOR	NM_000121.4	Cancer Gene	66	178	17.29	0.09	2
2060	EPS15	NM_001981.3	FUS Gene	1328	89	695.84	3.57	1
79574	EPS8L3	NM_133181.4	CUP Gene	12	178	3.14	0.02	2
2064	ERBB2	NM_004448.3	FUS Gene	23021	2189	490.43	2.52	33
2066	ERBB4	NM_005235.3	FUS Gene	219	149	68.54	0.35	2
23085	ERC1	NM_178040.4	FUS Gene	7071	298	1106.54	5.68	4
2067	ERCC1	NM_001983.4	Cancer Gene	1758	178	460.57	2.36	2
2068	ERCC2	NM_000400.3	Cancer Gene	162	178	42.44	0.22	2
2071	ERCC3	NM_000122.2	IO Gene	1226	178	321.2	1.65	2
2072	ERCC4	NM_005236.3	Cancer Gene	66	178	17.29	0.09	2
2073	ERCC5	NM_000123.3	Cancer Gene	1605	178	420.49	2.16	2
2074	ERCC6	NM_000124.4	Cancer Gene	1409	178	369.14	1.9	2
2069	EREG	NM_001432.3	Cancer Gene	493	178	129.16	0.66	2
2078	ERG	NM_001243432.2	FUS Gene	870	327	124.07	0.64	4
11160	ERLIN2	NM_007175.8	FUS Gene	222.88	89	116.78	0.6	1
10595	ERN2	NM_033266.4	CUP Gene	124	178	32.49	0.17	2
30001	ERO1A	NM_014584.3	CUP Gene	937	178	245.48	1.26	2
23071	ERP44	NM_015051.3	FUS Gene	1608	89	842.55	4.33	1
2099	ESR1	NM_001122740.1	FUS Gene	132	745	8.26	0.04	10
2100	ESR2	NM_001437.2	Cancer Gene	37	178	9.69	0.05	2
23474	ETHE1	NM_014297.5	CUP Gene	487	178	127.59	0.66	2
2113	ETS1	NM_001143820.2	IO Gene	1241	178	325.13	1.67	2
2114	ETS2	NM_005239.6	Cancer Gene	3844	178	1007.08	5.17	2
2115	ETV1	NM_004956.5	FUS Gene	6257	925	315.45	1.62	13
2118	ETV4	NM_001986.4	FUS Gene	3326	896	173.11	0.89	13
2119	ETV5	NM_004454.3	FUS Gene	1065	327	151.88	0.78	4
2120	ETV6	NM_001987.5	FUS Gene	13390	959	651.12	3.34	15
51513	ETV7	NM_016135.4	Cancer Gene	90	178	23.58	0.12	2
84141	EVA1A	NM_001135032.2	CUP Gene	135	178	35.37	0.18	2
2130	EWSR1	NM_005243.4	FUS Gene	15041	476	1473.57	7.57	6
9156	EXO1	NM_130398.4	CUP Gene	193	178	50.56	0.26	2
2138	EYA1	NM_000503.6	Cancer Gene	33	178	8.65	0.04	2
2146	EZH2	NM_004456.5	Cancer Gene	916	178	239.98	1.23	2
7430	EZR	NM_001111077.2	FUS Gene	8494	89	4450.65	22.85	1
2160	F11	NM_000128.4	FUS Gene	12	89	6.29	0.03	1
50848	F11R	NM_016946.6	FUS Gene	2381	89	1247.59	6.41	1
2161	F12	NM_000505.3	IO Gene	10	178	2.62	0.01	2
2162	F13A1	NM_000129.4	IO Gene	870	178	227.93	1.17	2
2150	F2RL1	NM_005242.6	IO Gene	174	178	45.59	0.23	2
91442	FAAP24	NM_152266.5	Cancer Gene	88	178	23.05	0.12	2
2168	FABP1	NM_001443.3	CUP Gene	21	178	5.5	0.03	2
2167	FABP4	NM_001442.3	CUP Gene	81	178	21.22	0.11	2
8772	FADD	NM_003824.3	IO Gene	129	178	33.8	0.17	2
10827	FAM114A2	NM_018691.4	FUS Gene	482	89	252.56	1.3	1
79843	FAM124B	NM_001122779.2	CUP Gene	35	178	9.17	0.05	2
9715	FAM131B	NM_001031690.3	FUS Gene	0	89	0	0	1
220965	FAM13C	NM_198215.4	Cancer Gene	307	178	80.43	0.41	2
83648	FAM167A	NM_053279.3	CUP Gene	30	178	7.86	0.04	2
9834	FAM30A	NR_026800.2	CUP Gene	83	178	21.74	0.11	2
2175	FANCA	NM_000135.4	Cancer Gene	301	178	78.86	0.4	2
2187	FANCB	NM_001018113.3	Cancer Gene	33	178	8.65	0.04	2
2176	FANCC	NM_000136.3	Cancer Gene	288	178	75.45	0.39	2
2177	FANCD2	NM_033084.5	Cancer Gene	336	178	88.03	0.45	2
2178	FANCE	NM_021922.3	Cancer Gene	159	178	41.66	0.21	2
2188	FANCF	NM_022725.4	Cancer Gene	111	178	29.08	0.15	2
2189	FANCG	NM_004629.1	Cancer Gene	102	178	26.72	0.14	2
55120	FANCL	NM_018062.3	Cancer Gene	376	178	98.51	0.51	2
2191	FAP	NM_004460.5	Cancer Gene	1141	178	298.93	1.53	2
355	FAS	NM_000043.6	IO Gene	500	178	130.99	0.67	2
356	FASLG	NM_000639.3	IO Gene	28.01	178	7.34	0.04	2
2197	FAU	NM_001997.5	Cancer Gene	5077	178	1330.11	6.83	2
2203	FBP1	NM_000507.4	CUP Gene	56	178	14.67	0.08	2
23219	FBXO28	NM_015176.4	FUS Gene	432	178	113.18	0.58	2
55294	FBXW7	NM_033632.3	Cancer Gene	1588	178	416.04	2.14	2
2204	FCAR	NM_002000.4	CUP Gene	2.02	178	0.53	0	2
2205	FCER1A	NM_002001.3	IO Gene	53	178	13.89	0.07	2
2207	FCER1G	NM_004106.2	IO Gene	1195	178	313.08	1.61	2
2208	FCER2	NM_001220500.2	IO Gene	20	178	5.24	0.03	2
51077	FCF1	NM_015962.5	IO Gene	910.29	178	238.48	1.22	2
2209	FCGR1A	NM_000566.3	IO Gene	228.96	178	59.98	0.31	2
2212	FCGR2A	NM_021642.4	IO Gene	706	178	184.96	0.95	2
2213	FCGR2B	NM_004001.4	IO Gene	366	178	95.89	0.49	2
2214	FCGR3A	NM_001127593.1	IO Gene	281.02	178	73.62	0.38	2
2215	FCGR3B	NM_001244753.2	IO Gene	16.98	178	4.45	0.02	2
2217	FCGRT	NM_001136019.3	CUP Gene	1313	178	343.99	1.77	2
23149	FCHO1	NM_015122.3	CUP Gene	180	178	47.16	0.24	2
89848	FCHSD1	NM_033449.3	FUS Gene	169	89	88.55	0.45	1
2219	FCN1	NM_002003.5	CUP Gene	36.06	178	9.45	0.05	2
79368	FCRL2	NM_030764.4	CUP Gene	19	178	4.98	0.03	2
84824	FCRLA	NM_032738.4	IO Gene	88	178	23.05	0.12	2
2237	FEN1	NM_004111.6	Cancer Gene	332	178	86.98	0.45	2
9638	FEZ1	NM_005103.5	IO Gene	52.8	178	13.83	0.07	2
2246	FGF1	NM_000800.5	Cancer Gene	51	178	13.36	0.07	2
2255	FGF10	NM_004465.2	Cancer Gene	3	178	0.79	0	2
2256	FGF11	NM_004112.4	Cancer Gene	601	178	157.45	0.81	2
2257	FGF12	NM_021032.4	Cancer Gene	15	178	3.93	0.02	2
2258	FGF13	NM_004114.5	Cancer Gene	8	178	2.1	0.01	2
2259	FGF14	NM_004115.3	Cancer Gene	6	178	1.57	0.01	2
8823	FGF16	NM_003868.3	Cancer Gene	71	178	18.6	0.1	2
8822	FGF17	NM_003867.4	Cancer Gene	26	178	6.81	0.03	2
8817	FGF18	NM_003862.3	Cancer Gene	0	178	0	0	2
9965	FGF19	NM_005117.3	Cancer Gene	16	178	4.19	0.02	2
2247	FGF2	NM_001361665.2	Cancer Gene	26	178	6.81	0.03	2
26281	FGF20	NM_019851.3	Cancer Gene	0	178	0	0	2
26291	FGF21	NM_019113.4	Cancer Gene	6	178	1.57	0.01	2
27006	FGF22	NM_020637.1	Cancer Gene	28	178	7.34	0.04	2
8074	FGF23	NM_020638.3	Cancer Gene	20	178	5.24	0.03	2
2248	FGF3	NM_005247.4	Cancer Gene	5	178	1.31	0.01	2
2249	FGF4	NM_002007.4	Cancer Gene	8	178	2.1	0.01	2
2250	FGF5	NM_004464.3	Cancer Gene	0	178	0	0	2
2251	FGF6	NM_020996.2	Cancer Gene	2	178	0.52	0	2
2252	FGF7	NM_002009.4	Cancer Gene	264	178	69.16	0.36	2
2253	FGF8	NM_033164.4	Cancer Gene	25	178	6.55	0.03	2
2254	FGF9	NM_002010.3	Cancer Gene	14	178	3.67	0.02	2
2260	FGFR1	NM_023110.3	FUS Gene	8422	6027	65.17	0.33	101
26127	FGFR1OP2	NM_015633.3	FUS Gene	717	89	375.69	1.93	1
2263	FGFR2	NM_000141.4	FUS Gene	14796	4915	140.39	0.72	85
2261	FGFR3	NM_000142.4	FUS Gene	17475	4407	184.92	0.95	72
2264	FGFR4	NM_213647.3	FUS Gene	103	3268	1.47	0.01	53
2271	FH	NM_000143.3	Cancer Gene	325	178	85.15	0.44	2
2272	FHIT	NM_002012.4	Cancer Gene	646	178	169.24	0.87	2
27145	FILIP1	NM_015687.5	FUS Gene	189	89	99.03	0.51	1
81608	FIP1L1	NM_030917.4	FUS Gene	493	89	258.32	1.33	1
23307	FKBP15	NM_015258.2	FUS Gene	1308	89	685.36	3.52	1
201163	FLCN	NM_144997.7	Cancer Gene	373.18	178	97.77	0.5	2
2312	FLG	NM_002016.2	CUP Gene	0	178	0	0	2
2313	FLI1	NM_002017.5	FUS Gene	639	209	142.58	0.73	3
2316	FLNA	NM_001110556.2	Cancer Gene	5732	178	1501.71	7.71	2
2317	FLNB	NM_001457.4	CUP Gene	2031	178	532.1	2.73	2
2318	FLNC	NM_001458.4	Cancer Gene	50	178	13.1	0.07	2
2321	FLT1	NM_002019.4	Cancer Gene	711	178	186.27	0.96	2
2322	FLT3	NM_004119.3	IO Gene	24	178	6.29	0.03	2
2323	FLT3LG	NM_001459.4	IO Gene	554	178	145.14	0.75	2
2324	FLT4	NM_182925.5	Cancer Gene	211	178	55.28	0.28	2
2335	FN1	NM_002026.3	FUS Gene	142281	565	11743.5	60.3	7
2346	FOLH1	NM_004476.3	CUP Gene	29	178	7.6	0.04	2
2353	FOS	NM_005252.4	IO Gene	2394	178	627.2	3.22	2
8061	FOSL1	NM_005438.5	Cancer Gene	1112	178	291.33	1.5	2
3169	FOXA1	NM_004496.5	CUP Gene	2958	178	774.96	3.98	2
3170	FOXA2	NM_021784.4	CUP Gene	479	178	125.49	0.64	2
2296	FOXC1	NM_001453.3	CUP Gene	1621	178	424.68	2.18	2
2304	FOXE1	NM_004473.4	CUP Gene	37	178	9.69	0.05	2
2290	FOXG1	NM_005249.5	CUP Gene	54.12	178	14.18	0.07	2
2302	FOXJ1	NM_001454.4	IO Gene	253	178	66.28	0.34	2
668	FOXL2	NM_023067.4	Cancer Gene	124	178	32.49	0.17	2
2305	FOXM1	NM_021953.4	Cancer Gene	418	178	109.51	0.56	2
2308	FOXO1	NM_002015.4	FUS Gene	814	267	142.17	0.73	3
2309	FOXO3	NM_001455.4	Cancer Gene	1436	178	376.21	1.93	2
4303	FOXO4	NM_005938.4	Cancer Gene	403	178	105.58	0.54	2
50943	FOXP3	NM_014009.4	IO Gene	37	178	9.69	0.05	2
2357	FPR1	NM_002029.3	CUP Gene	86	178	22.53	0.12	2
2358	FPR2	NM_001005738.2	IO Gene	32	178	8.38	0.04	2
2359	FPR3	NM_002030.5	CUP Gene	40	178	10.48	0.05	2
10023	FRAT1	NM_005479.4	Cancer Gene	17	178	4.45	0.02	2
23401	FRAT2	NM_012083.3	Cancer Gene	95	178	24.89	0.13	2
10468	FST	NM_013409.3	Cancer Gene	63	178	16.51	0.08	2
10272	FSTL3	NM_005860.3	CUP Gene	631	178	165.31	0.85	2
8880	FUBP1	NM_003902.4	Cancer Gene	1970	178	516.12	2.65	2
2526	FUT4	NM_002033.3	IO Gene	221.18	178	57.95	0.3	2
2527	FUT5	NM_002034.2	IO Gene	192	178	50.3	0.26	2
2529	FUT7	NM_004479.4	IO Gene	95	178	24.89	0.13	2
2530	FUT8	NM_001371533.1	Cancer Gene	747	178	195.7	1	2
2533	FYB1	NM_001465.6	Cancer Gene	12849	178	3366.28	17.29	2
2534	FYN	NM_153047.4	IO Gene	1239	178	324.6	1.67	2
8321	FZD1	NM_003505.2	Cancer Gene	227	178	59.47	0.31	2
11211	FZD10	NM_007197.3	Cancer Gene	137	178	35.89	0.18	2
2535	FZD2	NM_001466.4	Cancer Gene	247	178	64.71	0.33	2
7976	FZD3	NM_017412.4	Cancer Gene	68.03	178	17.82	0.09	2
8322	FZD4	NM_012193.4	Cancer Gene	585	178	153.26	0.79	2
7855	FZD5	NM_003468.4	Cancer Gene	533	178	139.64	0.72	2
8323	FZD6	NM_003506.4	Cancer Gene	1210	178	317.01	1.63	2
8324	FZD7	NM_003507.1	Cancer Gene	446	178	116.85	0.6	2
8325	FZD8	NM_031866.2	Cancer Gene	500	178	130.99	0.67	2
8326	FZD9	NM_003508.3	Cancer Gene	208	178	54.49	0.28	2
2539	G6PD	NM_001360016.2	Cancer Gene	510	178	133.61	0.69	2
2549	GAB1	NM_002039.4	Cancer Gene	3193	178	836.53	4.3	2
9846	GAB2	NM_080491.3	FUS Gene	878	306	133.81	0.69	4
2551	GABPA	NM_002040.4	CUP Gene	501	178	131.26	0.67	2
2561	GABRB2	NM_001371727.1	CUP Gene	0	178	0	0	2
1647	GADD45A	NM_001924.4	Cancer Gene	397	178	104.01	0.53	2
4616	GADD45B	NM_015675.4	Cancer Gene	954	178	249.94	1.28	2
10912	GADD45G	NM_006705.4	Cancer Gene	29	178	7.6	0.04	2
90480	GADD45GIP1	NM_052850.4	Cancer Gene	572	178	149.86	0.77	2
339896	GADL1	NM_207359.2	CUP Gene	0	178	0	0	2
2543	GAGE1	NM_001040663.2	Cancer Gene	31.57	178	8.27	0.04	2
102724473	GAGE10	NM_001098413.3	Cancer Gene	1.01	178	0.26	0	2
100008586	GAGE12F	NM_001098405.2	Cancer Gene	289.95	178	75.96	0.39	2
26748	GAGE12I	NM_001477.1	Cancer Gene	11.5	178	3.01	0.02	2
729396	GAGE12J	NM_001098406.2	Cancer Gene	0	178	0	0	2
645051	GAGE13	NM_001098412.2	Cancer Gene	0	178	0	0	2
729447	GAGE2A	NM_001127212.1	Cancer Gene	6.96	178	1.82	0.01	2
2574	GAGE2C	NM_001472.2	Cancer Gene	8.01	178	2.1	0.01	2
26749	GAGE2E	NM_001127200.3	Cancer Gene	0	178	0	0	2
2597	GAPDH	NM_002046.7	Cancer Gene	25658	178	6722.08	34.52	2
2619	GAS1	NM_002048.3	Cancer Gene	451	178	118.16	0.61	2
2623	GATA1	NM_002049.4	Cancer Gene	6	178	1.57	0.01	2
2624	GATA2	NM_032638.5	Cancer Gene	224	178	58.69	0.3	2
2625	GATA3	NM_002051.3	IO Gene	205	178	53.71	0.28	2
2633	GBP1	NM_002053.3	IO Gene	312	178	81.74	0.42	2
2634	GBP2	NM_004120.5	CUP Gene	1268	178	332.2	1.71	2
115361	GBP4	NM_052941.5	CUP Gene	803.35	178	210.47	1.08	2
2641	GCG	NM_002054.5	CUP Gene	5	178	1.31	0.01	2
2642	GCGR	NM_000160.5	FUS Gene	28	89	14.67	0.08	1
9518	GDF15	NM_004864.4	CUP Gene	2017	178	528.43	2.71	2
392255	GDF6	NM_001001557.4	Cancer Gene	16	178	4.19	0.02	2
50628	GEMIN4	NM_015721.3	CUP Gene	469	178	122.87	0.63	2
2670	GFAP	NM_002055.5	CUP Gene	30	178	7.86	0.04	2
27069	GHITM	NM_014394.3	FUS Gene	1242	89	650.78	3.34	1
2690	GHR	NM_000163.5	Cancer Gene	8	178	2.1	0.01	2
55303	GIMAP4	NM_018326.3	CUP Gene	223	178	58.42	0.3	2
474344	GIMAP6	NM_024711.6	CUP Gene	307	178	80.43	0.41	2
9815	GIT2	NM_057170.5	FUS Gene	138	89	72.31	0.37	1
2697	GJA1	NM_000165.5	CUP Gene	210	178	55.02	0.28	2
10804	GJB6	NM_001110219.3	CUP Gene	519	178	135.97	0.7	2
80318	GKAP1	NM_001135953.1	FUS Gene	13	89	6.81	0.03	1
2735	GLI1	NM_005269.3	Cancer Gene	167	178	43.75	0.22	2
2736	GLI2	NM_001371271.1	Cancer Gene	279	178	73.09	0.38	2
2737	GLI3	NM_000168.6	Cancer Gene	558	178	146.19	0.75	2
169792	GLIS3	NM_001042413.2	CUP Gene	572	178	149.86	0.77	2
51031	GLOD4	NM_016080.3	FUS Gene	78	89	40.87	0.21	1
2744	GLS	NM_014905.5	Cancer Gene	1636	178	428.61	2.2	2
2746	GLUD1	NM_005271.5	CUP Gene	590	178	154.57	0.79	2
2752	GLUL	NM_001033044.4	CUP Gene	1192.92	178	312.53	1.6	2
51291	GMIP	NM_016573.4	CUP Gene	1082	178	283.47	1.46	2
2767	GNA11	NM_002067.5	Cancer Gene	666	178	174.48	0.9	2
9630	GNA14	NM_004297.4	CUP Gene	118	178	30.91	0.16	2
2776	GNAQ	NM_002072.5	Cancer Gene	1289	178	337.7	1.73	2
2778	GNAS	NM_000516.6	Cancer Gene	12718	178	3331.96	17.11	2
55970	GNG12	NM_018841.6	Cancer Gene	1015	178	265.92	1.37	2
2786	GNG4	NM_001098722.2	Cancer Gene	23.08	178	6.05	0.03	2
2788	GNG7	NM_052847.3	Cancer Gene	115	178	30.13	0.15	2
2792	GNGT1	NM_021955.5	Cancer Gene	2	178	0.52	0	2
26354	GNL3	NM_014366.5	CUP Gene	1370	178	358.92	1.84	2
10578	GNLY	NM_006433.5	IO Gene	345	178	90.39	0.46	2
9950	GOLGA5	NM_005113.4	FUS Gene	946	89	495.68	2.55	1
57120	GOPC	NM_020399.4	FUS Gene	329	89	172.39	0.89	1
2805	GOT1	NM_002079.3	CUP Gene	418	178	109.51	0.56	2
2806	GOT2	NM_002080.4	CUP Gene	383	178	100.34	0.52	2
63906	GPATCH3	NM_022078.3	IO Gene	299	178	78.33	0.4	2
2239	GPC4	NM_001448.3	Cancer Gene	612	178	160.34	0.82	2
2821	GPI	NM_000175.5	IO Gene	1899.05	178	497.53	2.55	2
2824	GPM6B	NM_001001995.3	CUP Gene	34	178	8.91	0.05	2
26996	GPR160	NM_014373.3	CUP Gene	321	178	84.1	0.43	2
2841	GPR18	NM_001098200.1	IO Gene	148	178	38.77	0.2	2
2827	GPR3	NM_005281.4	CUP Gene	37	178	9.69	0.05	2
2873	GPS1	NM_001321089.2	Cancer Gene	2803	178	734.35	3.77	2
63940	GPSM3	NM_001276501.2	CUP Gene	2660	178	696.89	3.58	2
2875	GPT	NM_005309.3	CUP Gene	37	178	9.69	0.05	2
2876	GPX1	NM_000581.4	CUP Gene	3383	178	886.3	4.55	2
2878	GPX3	NM_002084.5	CUP Gene	1526	178	399.79	2.05	2
2879	GPX4	NM_002085.5	CUP Gene	7574	178	1984.29	10.19	2
9402	GRAP2	NM_004810.4	IO Gene	218	178	57.11	0.29	2
2887	GRB10	NM_001350814.2	FUS Gene	1655	178	433.59	2.23	2
2885	GRB2	NM_002086.5	Cancer Gene	1093	178	286.35	1.47	2
2886	GRB7	NM_005310.5	Cancer Gene	1240	178	324.86	1.67	2
26585	GREM1	NM_013372.7	CUP Gene	489	178	128.11	0.66	2
2892	GRIA3	NM_007325.5	Cancer Gene	1	178	0.26	0	2
2902	GRIN1	NM_007327.4	Cancer Gene	57	178	14.93	0.08	2
2903	GRIN2A	NM_001134407.3	Cancer Gene	72	178	18.86	0.1	2
2904	GRIN2B	NM_000834.4	Cancer Gene	13	178	3.41	0.02	2
56850	GRIPAP1	NM_020137.5	FUS Gene	1044	178	273.52	1.4	2
2932	GSK3B	NM_002093.4	Cancer Gene	3079	178	806.66	4.14	2
2934	GSN	NM_198252.3	Cancer Gene	3770	178	987.69	5.07	2
2938	GSTA1	NM_145740.5	Cancer Gene	109.66	178	28.73	0.15	2
2939	GSTA2	NM_000846.5	Cancer Gene	4.34	178	1.14	0.01	2
2940	GSTA3	NM_000847.5	Cancer Gene	0	178	0	0	2
2941	GSTA4	NM_001512.4	Cancer Gene	133	178	34.84	0.18	2
221357	GSTA5	NM_153699.1	Cancer Gene	6	178	1.57	0.01	2
2944	GSTM1	NM_000561.4	Cancer Gene	632.67	178	165.75	0.85	2
2946	GSTM2	NM_000848.4	Cancer Gene	1400.82	178	367	1.88	2
2947	GSTM3	NM_000849.5	Cancer Gene	17	178	4.45	0.02	2
2948	GSTM4	NM_000850.5	Cancer Gene	602.27	178	157.79	0.81	2
2949	GSTM5	NM_000851.4	Cancer Gene	29.24	178	7.66	0.04	2
9446	GSTO1	NM_004832.3	Cancer Gene	824	178	215.88	1.11	2
119391	GSTO2	NM_183239.2	Cancer Gene	81	178	21.22	0.11	2
2950	GSTP1	NM_000852.4	Cancer Gene	16449	178	4309.43	22.13	2
2952	GSTT1	NM_000853.3	Cancer Gene	172	178	45.06	0.23	2
2953	GSTT2	NR_126445.2	Cancer Gene	0	178	0	0	2
653689	GSTT2B	NM_001080843.3	Cancer Gene	133	178	34.84	0.18	2
2967	GTF2H3	NM_001516.5	Cancer Gene	380.98	178	99.81	0.51	2
2969	GTF2I	NM_032999.4	FUS Gene	9429	178	2470.28	12.68	2
9569	GTF2IRD1	NM_016328.3	FUS Gene	594	89	311.24	1.6	1
2975	GTF3C1	NM_001520.4	IO Gene	694	178	181.82	0.93	2
23560	GTPBP4	NM_012341.3	CUP Gene	1332.91	178	349.21	1.79	2
2990	GUSB	NM_000181.4	Cancer Gene	930	178	243.65	1.25	2
2992	GYG1	NM_004130.3	FUS Gene	600	89	314.39	1.61	1
3001	GZMA	NM_006144.4	IO Gene	281	178	73.62	0.38	2
3002	GZMB	NM_004131.6	IO Gene	135.04	178	35.38	0.18	2
2999	GZMH	NM_033423.5	IO Gene	138.96	178	36.41	0.19	2
3003	GZMK	NM_002104.3	IO Gene	301	178	78.86	0.4	2
3004	GZMM	NM_005317.4	IO Gene	42	178	11	0.06	2
3014	H2AX	NM_002105.2	Cancer Gene	853	178	223.48	1.15	2
3020	H3-3A	NM_002107.6	Cancer Gene	2523	178	660.99	3.39	2
440093	H3-5	NM_001013699.3	Cancer Gene	117	178	30.65	0.16	2
8357	H3C10	NM_003536.2	Cancer Gene	1163	178	304.69	1.56	2
8358	H3C2	NM_003537.3	Cancer Gene	1882	178	493.06	2.53	2
8355	H3C8	NM_003534.2	Cancer Gene	1469	178	384.86	1.98	2
201562	HACD2	NM_198402.5	CUP Gene	440	178	115.27	0.59	2
57817	HAMP	NM_021175.4	IO Gene	54	178	14.15	0.07	2
84868	HAVCR2	NM_032782.5	IO Gene	242	178	63.4	0.33	2
3043	HBB	NM_000518.5	CUP Gene	1074	178	281.37	1.44	2
1839	HBEGF	NM_001945.3	Cancer Gene	410	178	107.41	0.55	2
3055	HCK	NM_001172133.2	IO Gene	276	178	72.31	0.37	2
3065	HDAC1	NM_004964.3	Cancer Gene	3042	178	796.97	4.09	2
83933	HDAC10	NM_032019.6	Cancer Gene	213	178	55.8	0.29	2
79885	HDAC11	NM_024827.4	Cancer Gene	202	178	52.92	0.27	2
3066	HDAC2	NM_001527.4	Cancer Gene	926.94	178	242.85	1.25	2
8841	HDAC3	NM_003883.4	Cancer Gene	524	178	137.28	0.7	2
9759	HDAC4	NM_006037.3	Cancer Gene	613	178	160.6	0.82	2
10014	HDAC5	NM_005474.5	Cancer Gene	307	178	80.43	0.41	2
10013	HDAC6	NM_006044.4	Cancer Gene	513	178	134.4	0.69	2
3067	HDC	NM_002112.4	CUP Gene	154	178	40.35	0.21	2
3070	HELLS	NM_018063.5	Cancer Gene	502	178	131.52	0.68	2
55008	HERC6	NM_017912.3	IO Gene	724	178	189.68	0.97	2
3280	HES1	NM_005524.4	Cancer Gene	1015	178	265.92	1.37	2
388585	HES5	NM_001010926.4	Cancer Gene	27	178	7.07	0.04	2
23462	HEY1	NM_012258.4	FUS Gene	176	327	25.1	0.13	4
23493	HEY2	NM_012259.3	Cancer Gene	106	178	27.77	0.14	2
26508	HEYL	NM_014571.4	Cancer Gene	292	178	76.5	0.39	2
164045	HFM1	NM_001017975.5	CUP Gene	0	178	0	0	2
3081	HGD	NM_000187.4	CUP Gene	19	178	4.98	0.03	2
3082	HGF	NM_000601.6	IO Gene	544	178	142.52	0.73	2
3087	HHEX	NM_002729.5	Cancer Gene	212	178	55.54	0.29	2
64399	HHIP	NM_022475.3	Cancer Gene	85.73	178	22.46	0.12	2
3091	HIF1A	NM_001530.4	IO Gene	2438	178	638.73	3.28	2
3092	HIP1	NM_005338.7	FUS Gene	681	89	356.83	1.83	1
3098	HK1	NM_033500.2	CUP Gene	1528	178	400.32	2.06	2
3099	HK2	NM_000189.5	CUP Gene	970	178	254.13	1.3	2
3105	HLA-A	NM_001242758.1	FUS Gene	7199	267	1257.37	6.46	3
3106	HLA-B	NM_005514.8	IO Gene	6405.53	178	1678.17	8.62	2
3107	HLA-C	NM_002117.6	IO Gene	1196.47	178	313.46	1.61	2
3108	HLA-DMA	NM_006120.4	IO Gene	1915	178	501.71	2.58	2
3109	HLA-DMB	NM_002118.5	IO Gene	824	178	215.88	1.11	2
3111	HLA-DOA	NM_002119.4	IO Gene	314	178	82.26	0.42	2
3112	HLA-DOB	NM_002120.4	IO Gene	51	178	13.36	0.07	2
3113	HLA-DPA1	NM_033554.3	IO Gene	6201	178	1624.59	8.34	2
3115	HLA-DPB1	NM_002121.6	IO Gene	1031	178	270.11	1.39	2
3117	HLA-DQA1	NM_002122.5	IO Gene	114.02	178	29.87	0.15	2
3118	HLA-DQA2	NM_020056.5	IO Gene	67.98	178	17.81	0.09	2
3119	HLA-DQB1	NM_002123.5	IO Gene	19.47	178	5.1	0.03	2
3120	HLA-DQB2	NM_001300790.2	IO Gene	123.53	178	32.36	0.17	2
3122	HLA-DRA	NM_019111.5	IO Gene	3907	178	1023.59	5.26	2
3123	HLA-DRB1	NM_002124.3	IO Gene	524.86	178	137.51	0.71	2
3125	HLA-DRB3	NM_022555.3	IO Gene	611.15	178	160.11	0.82	2
3126	HLA-DRB4	NM_021983.4	IO Gene	1384.86	178	362.82	1.86	2
3127	HLA-DRB5	NM_002125.4	CUP Gene	10.13	178	2.65	0.01	2
3133	HLA-E	NM_005516.6	IO Gene	5292	178	1386.44	7.12	2
3134	HLA-F	NM_001098479.2	IO Gene	1045	178	273.78	1.41	2
285830	HLA-F-AS1	NR_026972.1	IO Gene	36	178	9.43	0.05	2
3135	HLA-G	NM_002127.5	IO Gene	22	178	5.76	0.03	2
3131	HLF	NM_002126.5	CUP Gene	170	178	44.54	0.23	2
3145	HMBS	NM_000190.4	IO Gene	59	178	15.46	0.08	2
3159	HMGA1	NM_145899.3	Cancer Gene	8639	178	2263.31	11.62	2
8091	HMGA2	NM_003483.4	Cancer Gene	1163	178	304.69	1.56	2
3146	HMGB1	NM_002128.7	IO Gene	6144.28	178	1609.73	8.27	2
79366	HMGN5	NM_030763.3	CUP Gene	1	178	0.26	0	2
3162	HMOX1	NM_002133.3	Cancer Gene	820	178	214.83	1.1	2
6927	HNF1A	NM_000545.6	Cancer Gene	0	178	0	0	2
3181	HNRNPA2B1	NM_002137.4	FUS Gene	18404	89	9643.24	49.52	1
3191	HNRNPL	NM_001533.2	Cancer Gene	3634	178	952.06	4.89	2
3206	HOXA10	NM_018951.4	Cancer Gene	47	178	12.31	0.06	2
3207	HOXA11	NM_005523.6	Cancer Gene	27	178	7.07	0.04	2
3205	HOXA9	NM_152739.4	Cancer Gene	252	178	66.02	0.34	2
3226	HOXC10	NM_017409.4	CUP Gene	15	178	3.93	0.02	2
3237	HOXD11	NM_021192.3	CUP Gene	6	178	1.57	0.01	2
3248	HPGD	NM_000860.6	Cancer Gene	233	178	61.04	0.31	2
3251	HPRT1	NM_000194.3	Cancer Gene	625	178	163.74	0.84	2
3265	HRAS	NM_001130442.2	IO Gene	360	178	94.32	0.48	2
3290	HSD11B1	NM_005525.4	IO Gene	89	178	23.32	0.12	2
7923	HSD17B8	NM_014234.5	CUP Gene	321	178	84.1	0.43	2
84263	HSDL2	NM_032303.5	CUP Gene	364	178	95.36	0.49	2
11077	HSF2BP	NM_007031.2	FUS Gene	97	89	50.83	0.26	1
3320	HSP90AA1	NM_001017963.3	Cancer Gene	7166	178	1877.4	9.64	2
3326	HSP90AB1	NM_007355.4	Cancer Gene	7060	178	1849.63	9.5	2
7184	HSP90B1	NM_003299.3	Cancer Gene	4664	178	1221.91	6.27	2
3303	HSPA1A	NM_005345.6	Cancer Gene	5970	178	1564.07	8.03	2
3306	HSPA2	NM_021979.3	Cancer Gene	487	178	127.59	0.66	2
3310	HSPA6	NM_002155.5	Cancer Gene	775	178	203.04	1.04	2
3315	HSPB1	NM_001540.5	Cancer Gene	34541	178	9049.31	46.47	2
3359	HTR3A	NM_000869.6	CUP Gene	31	178	8.12	0.04	2
54768	HYDIN	NM_001270974.2	CUP Gene	270	178	70.74	0.36	2
3381	IBSP	NM_004967.4	Cancer Gene	91	178	23.84	0.12	2
3383	ICAM1	NM_000201.3	IO Gene	1572	178	411.84	2.11	2
3384	ICAM2	NM_001099789.2	IO Gene	238	178	62.35	0.32	2
3385	ICAM3	NM_002162.5	IO Gene	99	178	25.94	0.13	2
3386	ICAM4	NM_001544.5	IO Gene	57	178	14.93	0.08	2
7087	ICAM5	NM_003259.4	CUP Gene	17	178	4.45	0.02	2
29851	ICOS	NM_012092.4	IO Gene	11	178	2.88	0.01	2
23308	ICOSLG	NM_015259.6	IO Gene	123.09	178	32.25	0.17	2
3397	ID1	NM_002165.4	Cancer Gene	1426	178	373.59	1.92	2
3398	ID2	NM_002166.5	IO Gene	637	178	166.89	0.86	2
3399	ID3	NM_002167.5	IO Gene	2610	178	683.79	3.51	2
3400	ID4	NM_001546.4	Cancer Gene	364	178	95.36	0.49	2
3417	IDH1	NM_005896.3	Cancer Gene	996	178	260.94	1.34	2
3418	IDH2	NM_002168.3	Cancer Gene	1962	178	514.02	2.64	2
3620	IDO1	NM_002164.6	IO Gene	140.24	178	36.74	0.19	2
169355	IDO2	NM_194294.2	IO Gene	1	178	0.26	0	2
8870	IER3	NM_003897.4	CUP Gene	1881	178	492.8	2.53	2
3428	IFI16	NM_001364867.2	IO Gene	4376	178	1146.46	5.89	2
3429	IFI27	NM_005532.5	IO Gene	1156	178	302.86	1.56	2
3430	IFI35	NM_001330230.2	IO Gene	217	178	56.85	0.29	2
10964	IFI44L	NM_006820.4	IO Gene	1628	178	426.52	2.19	2
2537	IFI6	NM_002038.4	IO Gene	516	178	135.19	0.69	2
64135	IFIH1	NM_022168.4	IO Gene	588	178	154.05	0.79	2
3434	IFIT1	NM_001548.5	IO Gene	231	178	60.52	0.31	2
3433	IFIT2	NM_001547.5	IO Gene	365	178	95.63	0.49	2
3437	IFIT3	NM_001549.6	IO Gene	145.06	178	38	0.2	2
8519	IFITM1	NM_003641.4	IO Gene	6682.41	178	1750.71	8.99	2
10581	IFITM2	NM_006435.2	IO Gene	5638.59	178	1477.24	7.59	2
3439	IFNA1	NM_024013.3	IO Gene	299.2	178	78.39	0.4	2
3451	IFNA17	NM_021268.2	IO Gene	217.78	178	57.06	0.29	2
3440	IFNA2	NM_000605.4	IO Gene	127.39	178	33.37	0.17	2
3444	IFNA7	NM_021057.2	IO Gene	337.63	178	88.45	0.45	2
3445	IFNA8	NM_002170.4	IO Gene	56	178	14.67	0.08	2
3454	IFNAR1	NM_000629.3	IO Gene	857.83	178	224.74	1.15	2
3455	IFNAR2	NM_001289125.1	IO Gene	1638	178	429.14	2.2	2
3456	IFNB1	NM_002176.4	IO Gene	33	178	8.65	0.04	2
3458	IFNG	NM_000619.3	IO Gene	0	178	0	0	2
3459	IFNGR1	NM_000416.2	IO Gene	1148	178	300.76	1.54	2
3460	IFNGR2	NM_005534.3	CUP Gene	3206	178	839.93	4.31	2
282618	IFNL1	NM_172140.2	IO Gene	10	178	2.62	0.01	2
282616	IFNL2	NM_172138.2	IO Gene	16	178	4.19	0.02	2
3479	IGF1	NM_001111285.3	Cancer Gene	430.1	178	112.68	0.58	2
3480	IGF1R	NM_000875.5	IO Gene	1033	178	270.63	1.39	2
3481	IGF2	NM_001127598.3	Cancer Gene	242	178	63.4	0.33	2
3482	IGF2R	NM_000876.3	IO Gene	1548	178	405.56	2.08	2
3485	IGFBP2	NM_000597.3	CUP Gene	1028	178	269.32	1.38	2
3486	IGFBP3	NM_001013398.2	Cancer Gene	1480	178	387.74	1.99	2
3490	IGFBP7	NM_001553.3	CUP Gene	7086	178	1856.44	9.53	2
3543	IGLL1	NM_020070.4	IO Gene	29	178	7.6	0.04	2
10261	IGSF6	NM_005849.4	IO Gene	304.57	178	79.79	0.41	2
3549	IHH	NM_002181.4	CUP Gene	10	178	2.62	0.01	2
3551	IKBKB	NM_001556.3	IO Gene	1006	178	263.56	1.35	2
9641	IKBKE	NM_014002.4	IO Gene	364	178	95.36	0.49	2
8517	IKBKG	NM_003639.4	IO Gene	200	178	52.4	0.27	2
10320	IKZF1	NM_006060.6	IO Gene	454	178	118.94	0.61	2
22807	IKZF2	NM_016260.3	IO Gene	771	178	201.99	1.04	2
22806	IKZF3	NM_012481.5	FUS Gene	954.73	267	166.75	0.86	3
64375	IKZF4	NM_022465.4	IO Gene	548	178	143.57	0.74	2
3586	IL10	NM_000572.3	IO Gene	70.12	178	18.37	0.09	2
3587	IL10RA	NM_001558.3	IO Gene	1759	178	460.84	2.37	2
3589	IL11	NM_000641.4	IO Gene	86	178	22.53	0.12	2
3590	IL11RA	NM_001142784.2	IO Gene	184	178	48.21	0.25	2
3592	IL12A	NM_000882.4	IO Gene	13	178	3.41	0.02	2
3593	IL12B	NM_002187.3	IO Gene	0	178	0	0	2
3594	IL12RB1	NM_005535.3	IO Gene	63	178	16.51	0.08	2
3595	IL12RB2	NM_001559.2	IO Gene	15	178	3.93	0.02	2
3596	IL13	NM_002188.3	IO Gene	6	178	1.57	0.01	2
3597	IL13RA1	NM_001560.3	IO Gene	1285	178	336.65	1.73	2
3598	IL13RA2	NM_000640.3	IO Gene	4	178	1.05	0.01	2
3600	IL15	NM_000585.5	IO Gene	68	178	17.82	0.09	2
3601	IL15RA	NM_002189.4	IO Gene	986	178	258.32	1.33	2
3603	IL16	NM_001352686.1	IO Gene	412	178	107.94	0.55	2
3605	IL17A	NM_002190.3	IO Gene	0	178	0	0	2
27190	IL17B	NM_014443.3	IO Gene	20	178	5.24	0.03	2
112744	IL17F	NM_052872.4	IO Gene	3	178	0.79	0	2
23765	IL17RA	NM_014339.7	IO Gene	932	178	244.17	1.25	2
55540	IL17RB	NM_018725.4	IO Gene	227	178	59.47	0.31	2
3606	IL18	NM_001562.4	IO Gene	744	178	194.92	1	2
8809	IL18R1	NM_003855.5	IO Gene	90	178	23.58	0.12	2
8807	IL18RAP	NM_003853.3	IO Gene	215	178	56.33	0.29	2
29949	IL19	NM_001369605.1	IO Gene	8	178	2.1	0.01	2
3552	IL1A	NM_000575.5	IO Gene	0	178	0	0	2
3553	IL1B	NM_000576.3	IO Gene	81	178	21.22	0.11	2
3554	IL1R1	NM_000877.4	IO Gene	1106	178	289.76	1.49	2
7850	IL1R2	NM_004633.4	IO Gene	226	178	59.21	0.3	2
3556	IL1RAP	NM_002182.4	IO Gene	440	178	115.27	0.59	2
26280	IL1RAPL2	NM_017416.2	IO Gene	0	178	0	0	2
9173	IL1RL1	NM_016232.5	IO Gene	45	178	11.79	0.06	2
8808	IL1RL2	NM_003854.4	IO Gene	111	178	29.08	0.15	2
3557	IL1RN	NM_173841.2	IO Gene	485	178	127.06	0.65	2
3558	IL2	NM_000586.3	IO Gene	38	178	9.96	0.05	2
53832	IL20RA	NM_014432.3	Cancer Gene	5	178	1.31	0.01	2
53833	IL20RB	NM_144717.4	Cancer Gene	203	178	53.18	0.27	2
59067	IL21	NM_021803.4	IO Gene	0	178	0	0	2
50615	IL21R	NM_181078.3	IO Gene	76	178	19.91	0.1	2
50616	IL22	NM_020525.5	IO Gene	6	178	1.57	0.01	2
58985	IL22RA1	NM_021258.4	IO Gene	100	178	26.2	0.13	2
116379	IL22RA2	NM_052962.3	IO Gene	1	178	0.26	0	2
51561	IL23A	NM_016584.3	IO Gene	1	178	0.26	0	2
149233	IL23R	NM_144701.3	IO Gene	11	178	2.88	0.01	2
11009	IL24	NM_006850.3	IO Gene	8	178	2.1	0.01	2
64806	IL25	NM_022789.3	IO Gene	135	178	35.37	0.18	2
55801	IL26	NM_018402.2	IO Gene	8	178	2.1	0.01	2
246778	IL27	NM_145659.3	IO Gene	24	178	6.29	0.03	2
3559	IL2RA	NM_000417.3	IO Gene	434	178	113.7	0.58	2
3560	IL2RB	NM_000878.5	IO Gene	278	178	72.83	0.37	2
3561	IL2RG	NM_000206.2	IO Gene	622	178	162.96	0.84	2
3562	IL3	NM_000588.4	IO Gene	12	178	3.14	0.02	2
9235	IL32	NM_001369596.2	IO Gene	688	178	180.25	0.93	2
90865	IL33	NM_033439.4	CUP Gene	277	178	72.57	0.37	2
146433	IL34	NM_152456.2	IO Gene	144	178	37.73	0.19	2
3563	IL3RA	NM_001267713.1	IO Gene	36	178	9.43	0.05	2
3565	IL4	NM_000589.4	IO Gene	10	178	2.62	0.01	2
3566	IL4R	NM_000418.4	IO Gene	2804	178	734.61	3.77	2
3567	IL5	NM_000879.3	IO Gene	0	178	0	0	2
3568	IL5RA	NM_175726.3	IO Gene	93	178	24.36	0.13	2
3569	IL6	NM_000600.5	IO Gene	85	178	22.27	0.11	2
3570	IL6R	NM_000565.4	IO Gene	250	178	65.5	0.34	2
3572	IL6ST	NM_002184.4	IO Gene	1145	178	299.98	1.54	2
3574	IL7	NM_000880.4	IO Gene	145	178	37.99	0.2	2
3575	IL7R	NM_002185.5	IO Gene	444	178	116.32	0.6	2
3578	IL9	NM_000590.2	IO Gene	1	178	0.26	0	2
3609	ILF3	NM_012218.4	IO Gene	3104	178	813.21	4.18	2
3611	ILK	NM_004517.4	Cancer Gene	2378	178	623.01	3.2	2
51147	ING4	NM_016162.4	Cancer Gene	375	178	98.25	0.5	2
3624	INHBA	NM_002192.4	Cancer Gene	2132	178	558.56	2.87	2
3625	INHBB	NM_002193.4	Cancer Gene	70	178	18.34	0.09	2
3635	INPP5D	NM_001017915.3	IO Gene	1993	178	522.14	2.68	2
3630	INS	NM_000207.3	Cancer Gene	2	178	0.52	0	2
3641	INSL4	NM_002195.2	FUS Gene	0	89	0	0	1
3645	INSRR	NM_014215.3	Cancer Gene	16	178	4.19	0.02	2
3654	IRAK1	NM_001569.4	IO Gene	3017	178	790.42	4.06	2
3656	IRAK2	NM_001570.4	IO Gene	258	178	67.59	0.35	2
11213	IRAK3	NM_007199.3	Cancer Gene	407.07	178	106.65	0.55	2
51135	IRAK4	NM_016123.3	IO Gene	426.5	178	111.74	0.57	2
3659	IRF1	NM_002198.3	IO Gene	1510.03	178	395.61	2.03	2
3660	IRF2	NM_002199.4	IO Gene	830	178	217.45	1.12	2
359948	IRF2BP2	NM_182972.2	FUS Gene	1540	89	806.92	4.14	1
3661	IRF3	NM_001571.6	IO Gene	1747	178	457.69	2.35	2
3662	IRF4	NM_002460.4	IO Gene	407.38	178	106.73	0.55	2
3663	IRF5	NM_001098629.3	IO Gene	1593	178	417.35	2.14	2
3665	IRF7	NM_001572.5	IO Gene	648	178	169.77	0.87	2
3394	IRF8	NM_002163.4	IO Gene	469	178	122.87	0.63	2
10379	IRF9	NM_006084.5	IO Gene	1198	178	313.86	1.61	2
345611	IRGM	NM_001145805.1	IO Gene	4	178	1.05	0.01	2
3667	IRS1	NM_005544.2	Cancer Gene	465	178	121.82	0.63	2
9636	ISG15	NM_005101.4	IO Gene	520	178	136.23	0.7	2
3669	ISG20	NM_002201.6	IO Gene	219	178	57.38	0.29	2
3670	ISL1	NM_002202.3	CUP Gene	25	178	6.55	0.03	2
83737	ITCH	NM_031483.7	IO Gene	1737	178	455.07	2.34	2
3672	ITGA1	NM_181501.2	IO Gene	1704	178	446.43	2.29	2
3673	ITGA2	NM_002203.4	IO Gene	2717.43	178	711.93	3.66	2
3674	ITGA2B	NM_000419.5	IO Gene	16	178	4.19	0.02	2
3675	ITGA3	NM_002204.4	Cancer Gene	2721	178	712.87	3.66	2
3676	ITGA4	NM_000885.6	IO Gene	1059	178	277.44	1.42	2
3678	ITGA5	NM_002205.5	IO Gene	717	178	187.85	0.96	2
3655	ITGA6	NM_001079818.3	IO Gene	466	178	122.09	0.63	2
3679	ITGA7	NM_001144996.2	Cancer Gene	118	178	30.91	0.16	2
8516	ITGA8	NM_003638.3	Cancer Gene	719	178	188.37	0.97	2
3680	ITGA9	NM_002207.3	Cancer Gene	157	178	41.13	0.21	2
3682	ITGAE	NM_002208.5	IO Gene	99	178	25.94	0.13	2
3683	ITGAL	NM_002209.3	IO Gene	329.65	178	86.36	0.44	2
3684	ITGAM	NM_000632.4	IO Gene	281	178	73.62	0.38	2
3685	ITGAV	NM_002210.5	Cancer Gene	3067	178	803.52	4.13	2
3687	ITGAX	NM_000887.5	IO Gene	2235.37	178	585.64	3.01	2
3688	ITGB1	NM_002211.4	IO Gene	7459	178	1954.17	10.03	2
3689	ITGB2	NM_000211.5	IO Gene	993	178	260.15	1.34	2
3690	ITGB3	NM_000212.2	IO Gene	624	178	163.48	0.84	2
3691	ITGB4	NM_000213.5	IO Gene	6509	178	1705.28	8.76	2
3694	ITGB6	NM_000888.5	Cancer Gene	6342	178	1661.53	8.53	2
3695	ITGB7	NM_000889.3	IO Gene	21	178	5.5	0.03	2
3696	ITGB8	NM_002214.3	Cancer Gene	1525	178	399.53	2.05	2
3702	ITK	NM_005546.3	IO Gene	160	178	41.92	0.22	2
3705	ITPK1	NM_014216.6	CUP Gene	1009	178	264.35	1.36	2
79960	JADE1	NM_199320.4	CUP Gene	306	178	80.17	0.41	2
182	JAG1	NM_000214.3	Cancer Gene	4927	178	1290.81	6.63	2
3714	JAG2	NM_002226.5	Cancer Gene	239	178	62.62	0.32	2
3716	JAK1	NM_002227.4	IO Gene	1008	178	264.08	1.36	2
3717	JAK2	NM_004972.3	IO Gene	459.42	178	120.36	0.62	2
3718	JAK3	NM_000215.3	IO Gene	951.8	178	249.36	1.28	2
152789	JAKMIP1	NM_001099433.2	FUS Gene	35	89	18.34	0.09	1
83700	JAM3	NM_032801.5	IO Gene	275	178	72.05	0.37	2
120425	JAML	NM_001098526.2	IO Gene	236	178	61.83	0.32	2
3512	JCHAIN	NM_144646.4	IO Gene	6468	178	1694.54	8.7	2
3725	JUN	NM_002228.4	Cancer Gene	1435	178	375.95	1.93	2
3726	JUNB	NM_002229.3	CUP Gene	10661	178	2793.05	14.34	2
3728	JUP	NM_002230.4	Cancer Gene	3817	178	1000.01	5.13	2
8850	KAT2B	NM_003884.5	Cancer Gene	1447	178	379.1	1.95	2
83473	KATNAL2	NM_001367621.1	CUP Gene	18	178	4.72	0.02	2
84541	KBTBD8	NM_032505.3	CUP Gene	13	178	3.41	0.02	2
7881	KCNAB1	NM_172159.3	CUP Gene	0	178	0	0	2
30818	KCNIP3	NM_013434.5	CUP Gene	47	178	12.31	0.06	2
3767	KCNJ11	NM_000525.3	CUP Gene	137.06	178	35.91	0.18	2
3783	KCNN4	NM_002250.3	CUP Gene	221	178	57.9	0.3	2
386617	KCTD8	NM_198353.3	FUS Gene	5	89	2.62	0.01	1
11014	KDELR2	NM_006854.4	CUP Gene	1983	178	519.52	2.67	2
8242	KDM5C	NM_004187.4	Cancer Gene	2555	178	669.38	3.44	2
7403	KDM6A	NM_021140.3	Cancer Gene	578	178	151.43	0.78	2
80853	KDM7A	NM_030647.2	FUS Gene	964	89	505.11	2.59	1
3791	KDR	NM_002253.3	Cancer Gene	444	178	116.32	0.6	2
9817	KEAP1	NM_203500.2	Cancer Gene	260	178	68.12	0.35	2
56243	KIAA1217	NM_019590.5	FUS Gene	1132	178	296.57	1.52	2
57670	KIAA1549	NM_020910.3	FUS Gene	822	683	56.12	0.29	8
113220	KIF12	NM_138424.1	CUP Gene	11	178	2.88	0.01	2
11004	KIF2C	NM_006845.4	CUP Gene	241	178	63.14	0.32	2
3799	KIF5B	NM_004521.3	FUS Gene	13022	534	1137.2	5.84	6
374654	KIF7	NM_198525.3	Cancer Gene	33	178	8.65	0.04	2
3802	KIR2DL1	NM_014218.3	Cancer Gene	36.6	178	9.59	0.05	2
3803	KIR2DL2	NM_014219.2	IO Gene	0	178	0	0	2
3804	KIR2DL3	NM_015868.3	IO Gene	7	178	1.83	0.01	2
3809	KIR2DS4	NM_001281971.2	CUP Gene	33.04	178	8.66	0.04	2
3811	KIR3DL1	NM_013289.2	IO Gene	7.34	178	1.92	0.01	2
3812	KIR3DL2	NM_006737.4	IO Gene	18	178	4.72	0.02	2
115653	KIR3DL3	NM_153443.4	IO Gene	56	178	14.67	0.08	2
3813	KIR3DS1	NM_001083539.2	IO Gene	78.05	178	20.45	0.1	2
3815	KIT	NM_000222.2	FUS Gene	359	327	51.2	0.26	4
4254	KITLG	NM_000899.5	Cancer Gene	612	178	160.34	0.82	2
3831	KLC1	NM_005552.4	FUS Gene	1480	89	775.48	3.98	1
10365	KLF2	NM_016270.4	IO Gene	581	178	152.21	0.78	2
9314	KLF4	NM_004235.6	Cancer Gene	421	178	110.3	0.57	2
55975	KLHL7	NM_001031710.3	FUS Gene	254	89	133.09	0.68	1
3817	KLK2	NM_005551.5	FUS Gene	14	356	1.83	0.01	4
354	KLK3	NM_001648.2	Cancer Gene	1	178	0.26	0	2
3820	KLRB1	NM_002258.3	IO Gene	44	178	11.53	0.06	2
3821	KLRC1	NM_002259.5	IO Gene	125.58	178	32.9	0.17	2
3822	KLRC2	NM_002260.3	IO Gene	17.42	178	4.56	0.02	2
3824	KLRD1	NM_002262.5	IO Gene	57.13	178	14.97	0.08	2
51348	KLRF1	NM_016523.3	IO Gene	118	178	30.91	0.16	2
10219	KLRG1	NM_005810.4	IO Gene	121	178	31.7	0.16	2
22914	KLRK1	NM_007360.4	IO Gene	121	178	31.7	0.16	2
58508	KMT2C	NM_170606.3	Cancer Gene	3014	178	789.63	4.05	2
8085	KMT2D	NM_003482.3	Cancer Gene	1347	178	352.9	1.81	2
3845	KRAS	NM_033360.4	Cancer Gene	317	178	83.05	0.43	2
83999	KREMEN1	NM_001039570.3	IO Gene	431.78	178	113.12	0.58	2
3848	KRT1	NM_006121.4	CUP Gene	1	178	0.26	0	2
3858	KRT10	NM_000421.4	CUP Gene	9	178	2.36	0.01	2
3860	KRT13	NM_153490.3	CUP Gene	26	178	6.81	0.03	2
3861	KRT14	NM_000526.5	CUP Gene	2925.12	178	766.35	3.94	2
3866	KRT15	NM_002275.4	CUP Gene	1469	178	384.86	1.98	2
3872	KRT17	NM_000422.3	CUP Gene	41278.9	178	10814.6	55.53	2
3875	KRT18	NM_000224.3	CUP Gene	4635	178	1214.31	6.24	2
3880	KRT19	NM_002276.5	CUP Gene	16732	178	4383.58	22.51	2
54474	KRT20	NM_019010.3	CUP Gene	5	178	1.31	0.01	2
3852	KRT5	NM_000424.4	Cancer Gene	19454.5	178	5096.83	26.17	2
3853	KRT6A	NM_005554.4	CUP Gene	31131.1	178	8155.97	41.88	2
3854	KRT6B	NM_005555.4	CUP Gene	183.97	178	48.2	0.25	2
286887	KRT6C	NM_173086.5	CUP Gene	2.14	178	0.56	0	2
3855	KRT7	NM_005556.4	Cancer Gene	6227.31	178	1631.48	8.38	2
883	KYAT1	NM_004059.5	CUP Gene	51	178	13.36	0.07	2
3897	L1CAM	NM_001278116.2	CUP Gene	3	178	0.79	0	2
3902	LAG3	NM_002286.6	IO Gene	17	178	4.45	0.02	2
3903	LAIR1	NM_002287.6	CUP Gene	661.02	178	173.18	0.89	2
3904	LAIR2	NM_002288.6	IO Gene	28	178	7.34	0.04	2
284217	LAMA1	NM_005559.4	Cancer Gene	56	178	14.67	0.08	2
3908	LAMA2	NM_000426.3	Cancer Gene	312	178	81.74	0.42	2
3909	LAMA3	NM_198129.3	Cancer Gene	700	178	183.39	0.94	2
3910	LAMA4	NM_001105206.3	Cancer Gene	1423	178	372.81	1.91	2
3911	LAMA5	NM_005560.6	Cancer Gene	3110	178	814.78	4.18	2
3912	LAMB1	NM_002291.3	Cancer Gene	2719	178	712.34	3.66	2
3913	LAMB2	NM_002292.4	Cancer Gene	4660	178	1220.86	6.27	2
3914	LAMB3	NM_000228.3	Cancer Gene	2810	178	736.19	3.78	2
22798	LAMB4	NM_007356.3	Cancer Gene	4	178	1.05	0.01	2
3915	LAMC1	NM_002293.4	Cancer Gene	1920	178	503.02	2.58	2
3918	LAMC2	NM_005562.3	Cancer Gene	4281	178	1121.57	5.76	2
10319	LAMC3	NM_006059.4	Cancer Gene	84	178	22.01	0.11	2
3916	LAMP1	NM_005561.4	IO Gene	1930	178	505.64	2.6	2
3920	LAMP2	NM_002294.3	IO Gene	971	178	254.39	1.31	2
27074	LAMP3	NM_014398.4	IO Gene	1053.78	178	276.08	1.42	2
7805	LAPTM5	NM_006762.3	IO Gene	3580	178	937.92	4.82	2
27040	LAT	NM_001014987.2	Cancer Gene	631	178	165.31	0.85	2
3929	LBP	NM_004139.5	IO Gene	2	178	0.52	0	2
3932	LCK	NM_005356.5	IO Gene	380	178	99.56	0.51	2
3934	LCN2	NM_005564.5	IO Gene	10233	178	2680.92	13.77	2
84458	LCOR	NM_001346516.2	CUP Gene	1750	178	458.48	2.35	2
3936	LCP1	NM_002298.5	IO Gene	768	178	201.21	1.03	2
3939	LDHA	NM_005566.4	CUP Gene	7407	178	1940.54	9.96	2
3945	LDHB	NM_002300.7	CUP Gene	1788	178	468.43	2.41	2
51176	LEF1	NM_016269.5	Cancer Gene	1242	178	325.39	1.67	2
10637	LEFTY1	NM_020997.4	Cancer Gene	19.44	178	5.09	0.03	2
7044	LEFTY2	NM_003240.5	Cancer Gene	15.56	178	4.08	0.02	2
3952	LEP	NM_000230.3	Cancer Gene	32	178	8.38	0.04	2
3953	LEPR	NM_002303.5	Cancer Gene	201	178	52.66	0.27	2
163747	LEXM	NM_001110533.1	IO Gene	22	178	5.76	0.03	2
3955	LFNG	NM_001040167.2	Cancer Gene	308	178	80.69	0.41	2
3958	LGALS3	NM_002306.4	IO Gene	5043	178	1321.2	6.78	2
3960	LGALS4	NM_006149.4	CUP Gene	106	178	27.77	0.14	2
3965	LGALS9	NM_009587.3	CUP Gene	2421	178	634.27	3.26	2
8549	LGR5	NM_003667.4	CUP Gene	132	178	34.58	0.18	2
8022	LHX3	NM_178138.6	Cancer Gene	3	178	0.79	0	2
3976	LIF	NM_002309.5	IO Gene	981	178	257.01	1.32	2
3977	LIFR	NM_001127671.2	Cancer Gene	377	178	98.77	0.51	2
3978	LIG1	NM_000234.3	Cancer Gene	664	178	173.96	0.89	2
3980	LIG3	NM_013975.4	Cancer Gene	295.15	178	77.33	0.4	2
3981	LIG4	NM_002312.3	Cancer Gene	488	178	127.85	0.66	2
11024	LILRA1	NM_006863.4	IO Gene	11.11	178	2.91	0.01	2
23547	LILRA4	NM_012276.5	IO Gene	59.85	178	15.68	0.08	2
353514	LILRA5	NM_021250.4	IO Gene	106.43	178	27.88	0.14	2
10859	LILRB1	NM_001081637.2	IO Gene	503.54	178	131.92	0.68	2
10288	LILRB2	NM_001080978.4	IO Gene	416	178	108.99	0.56	2
11025	LILRB3	NM_006864.4	IO Gene	214.94	178	56.31	0.29	2
11006	LILRB4	NM_001278426.3	CUP Gene	912	178	238.93	1.23	2
51474	LIMA1	NM_016357.5	FUS Gene	1587	89	831.55	4.27	1
3996	LLGL1	NM_004140.4	CUP Gene	922.33	178	241.64	1.24	2
4000	LMNA	NM_170707.4	FUS Gene	15041	801	875.68	4.5	9
118426	LOH12CR1	NM_058169.4	FUS Gene	155.11	89	81.27	0.42	1
4017	LOXL2	NM_002318.3	CUP Gene	970	178	254.13	1.3	2
116844	LRG1	NM_052972.3	IO Gene	275.21	178	72.1	0.37	2
4035	LRP1	NM_002332.3	IO Gene	4815	178	1261.47	6.48	2
4036	LRP2	NM_004525.3	Cancer Gene	304	178	79.64	0.41	2
4041	LRP5	NM_002335.4	Cancer Gene	1260	178	330.1	1.7	2
4040	LRP6	NM_002336.3	Cancer Gene	862	178	225.83	1.16	2
2615	LRRC32	NM_001128922.2	CUP Gene	519	178	135.97	0.7	2
149499	LRRC71	NM_144702.3	FUS Gene	17	89	8.91	0.05	1
54674	LRRN3	NM_001099658.2	IO Gene	73	178	19.13	0.1	2
124801	LSM12	NM_152344.4	FUS Gene	1038	89	543.89	2.79	1
26065	LSM14A	NM_015578.3	FUS Gene	354	89	185.49	0.95	1
7940	LST1	NM_205839.3	IO Gene	33	178	8.65	0.04	2
4049	LTA	NM_000595.4	IO Gene	31	178	8.12	0.04	2
4050	LTB	NM_002341.2	IO Gene	182	178	47.68	0.24	2
4052	LTBP1	NM_206943.3	Cancer Gene	918	178	240.5	1.23	2
4055	LTBR	NM_002342.3	IO Gene	2115	178	554.1	2.85	2
4057	LTF	NM_002343.6	IO Gene	1699	178	445.12	2.29	2
4058	LTK	NM_002344.6	IO Gene	103	178	26.98	0.14	2
51631	LUC7L2	NM_016019.5	FUS Gene	196	89	102.7	0.53	1
4060	LUM	NM_002345.4	CUP Gene	7082	178	1855.4	9.53	2
4061	LY6E	NM_002346.3	CUP Gene	9447	178	2475	12.71	2
54742	LY6K	NM_017527.4	CUP Gene	3093	178	810.33	4.16	2
9450	LY86	NM_004271.4	IO Gene	52	178	13.62	0.07	2
4063	LY9	NM_002348.4	IO Gene	188	178	49.25	0.25	2
23643	LY96	NM_015364.5	IO Gene	52	178	13.62	0.07	2
4067	LYN	NM_002350.4	IO Gene	953.45	178	249.79	1.28	2
4069	LYZ	NM_000239.3	IO Gene	2593.91	178	679.57	3.49	2
54585	LZTFL1	NM_020347.4	FUS Gene	388	89	203.3	1.04	1
4074	M6PR	NM_002355.4	IO Gene	1118	178	292.9	1.5	2
8379	MAD1L1	NM_003550.3	FUS Gene	105	89	55.02	0.28	1
4085	MAD2L1	NM_002358.4	Cancer Gene	175	178	45.85	0.24	2
10459	MAD2L2	NM_006341.4	Cancer Gene	277	178	72.57	0.37	2
8174	MADCAM1	NM_130760.3	Cancer Gene	26	178	6.81	0.03	2
4094	MAF	NM_005360.5	IO Gene	829	178	217.19	1.12	2
23764	MAFF	NM_012323.4	CUP Gene	106	178	27.77	0.14	2
4100	MAGEA1	NM_004988.5	Cancer Gene	16.05	178	4.2	0.02	2
4109	MAGEA10	NM_021048.5	Cancer Gene	8	178	2.1	0.01	2
4111	MAGEA12	NM_001166386.3	Cancer Gene	16	178	4.19	0.02	2
4102	MAGEA3	NM_005362.4	Cancer Gene	0	178	0	0	2
4103	MAGEA4	NM_001011549.1	Cancer Gene	3	178	0.79	0	2
4105	MAGEA6	NM_005363.3	CUP Gene	59.95	178	15.71	0.08	2
4113	MAGEB2	NM_002364.5	Cancer Gene	0	178	0	0	2
9947	MAGEC1	NM_005462.5	Cancer Gene	2	178	0.52	0	2
51438	MAGEC2	NM_016249.4	Cancer Gene	11	178	2.88	0.01	2
260425	MAGI3	NM_152900.3	FUS Gene	1038	89	543.89	2.79	1
10892	MALT1	NM_006785.4	Cancer Gene	639	178	167.41	0.86	2
84441	MAML2	NM_032427.4	Cancer Gene	2098	178	549.65	2.82	2
5604	MAP2K1	NM_002755.3	IO Gene	634	178	166.1	0.85	2
5605	MAP2K2	NM_030662.3	IO Gene	1311	178	343.47	1.76	2
5606	MAP2K3	NM_145109.3	CUP Gene	539	178	141.21	0.73	2
6416	MAP2K4	NM_003010.4	IO Gene	196	178	51.35	0.26	2
5608	MAP2K6	NM_002758.4	Cancer Gene	66.02	178	17.3	0.09	2
4214	MAP3K1	NM_005921.2	IO Gene	809	178	211.95	1.09	2
7786	MAP3K12	NM_001193511.2	Cancer Gene	216	178	56.59	0.29	2
9175	MAP3K13	NM_004721.5	Cancer Gene	335	178	87.77	0.45	2
9020	MAP3K14	NM_003954.5	Cancer Gene	1030	178	269.85	1.39	2
51776	MAP3K20	NM_016653.3	Cancer Gene	1940	178	508.26	2.61	2
4217	MAP3K5	NM_005923.4	IO Gene	1771	178	463.98	2.38	2
6885	MAP3K7	NM_145331.3	IO Gene	804	178	210.64	1.08	2
1326	MAP3K8	NM_005204.4	Cancer Gene	796	178	208.54	1.07	2
5871	MAP4K2	NM_004579.5	IO Gene	111.48	178	29.21	0.15	2
5594	MAPK1	NM_002745.4	IO Gene	2483	178	650.52	3.34	2
5602	MAPK10	NM_138982.4	Cancer Gene	85	178	22.27	0.11	2
5600	MAPK11	NM_002751.7	IO Gene	73	178	19.13	0.1	2
6300	MAPK12	NM_002969.6	Cancer Gene	61	178	15.98	0.08	2
1432	MAPK14	NM_139012.2	IO Gene	502	178	131.52	0.68	2
5595	MAPK3	NM_002746.3	IO Gene	598	178	156.67	0.8	2
5599	MAPK8	NM_139049.4	IO Gene	132	178	34.58	0.18	2
9479	MAPK8IP1	NM_005456.4	Cancer Gene	128	178	33.53	0.17	2
23542	MAPK8IP2	NM_012324.6	Cancer Gene	51	178	13.36	0.07	2
5601	MAPK9	NM_001364608.2	Cancer Gene	548	178	143.57	0.74	2
9261	MAPKAPK2	NM_032960.4	IO Gene	3626	178	949.97	4.88	2
4137	MAPT	NM_016835.4	Cancer Gene	19	178	4.98	0.03	2
4082	MARCKS	NM_002356.7	Cancer Gene	7483	178	1960.45	10.07	2
8685	MARCO	NM_006770.3	IO Gene	260	178	68.12	0.35	2
5648	MASP1	NM_139125.3	IO Gene	28	178	7.34	0.04	2
10747	MASP2	NM_006610.4	IO Gene	8	178	2.1	0.01	2
57506	MAVS	NM_020746.5	IO Gene	2000.17	178	524.02	2.69	2
4149	MAX	NM_002382.5	Cancer Gene	2434	178	637.68	3.27	2
4153	MBL2	NM_000242.2	IO Gene	1	178	0.26	0	2
4154	MBNL1	NM_207293.1	CUP Gene	4338	178	1136.5	5.84	2
55796	MBNL3	NM_018388.3	CUP Gene	644	178	168.72	0.87	2
4162	MCAM	NM_006500.3	IO Gene	418	178	109.51	0.56	2
27349	MCAT	NM_173467.5	CUP Gene	206	178	53.97	0.28	2
4170	MCL1	NM_021960.5	Cancer Gene	8632	178	2261.48	11.61	2
4171	MCM2	NM_004526.4	Cancer Gene	219	178	57.38	0.29	2
4173	MCM4	NM_182746.3	Cancer Gene	327	178	85.67	0.44	2
4174	MCM5	NM_006739.4	Cancer Gene	847	178	221.9	1.14	2
4176	MCM7	NM_005916.5	Cancer Gene	931	178	243.91	1.25	2
9656	MDC1	NM_014641.3	Cancer Gene	111	178	29.08	0.15	2
29969	MDFIC	NM_001166345.1	CUP Gene	653	178	171.08	0.88	2
4193	MDM2	NM_002392.5	Cancer Gene	5383	178	1410.28	7.24	2
4194	MDM4	NM_002393.5	CUP Gene	1852.23	178	485.26	2.49	2
4200	ME2	NM_002396.5	CUP Gene	752.92	178	197.26	1.01	2
2122	MECOM	NM_004991.4	Cancer Gene	1060	178	277.71	1.43	2
9968	MED12	NM_005120.3	Cancer Gene	1127.57	178	295.41	1.52	2
4208	MEF2C	NM_001364333.2	IO Gene	571	178	149.59	0.77	2
4209	MEF2D	NM_005920.4	FUS Gene	783	89	410.27	2.11	1
4210	MEFV	NM_000243.2	IO Gene	685.5	178	179.59	0.92	2
4211	MEIS1	NM_002398.3	CUP Gene	161	178	42.18	0.22	2
9833	MELK	NM_014791.4	Cancer Gene	292	178	76.5	0.39	2
4221	MEN1	NM_000244.3	Cancer Gene	761	178	199.37	1.02	2
10461	MERTK	NM_006343.3	IO Gene	410	178	107.41	0.55	2
4233	MET	NM_000245.4	FUS Gene	17916	1434	582.63	2.99	22
4240	MFGE8	NM_005928.4	IO Gene	749	178	196.23	1.01	2
4242	MFNG	NM_002405.4	Cancer Gene	116	178	30.39	0.16	2
10724	MGEA5	NM_012215.3	FUS Gene	369	89	193.35	0.99	1
4255	MGMT	NM_002412.5	Cancer Gene	358	178	93.79	0.48	2
4256	MGP	NM_000900.5	CUP Gene	8785	178	2301.56	11.82	2
4257	MGST1	NM_020300.5	Cancer Gene	4257	178	1115.28	5.73	2
4258	MGST2	NM_002413.5	Cancer Gene	755	178	197.8	1.02	2
4259	MGST3	NM_004528.4	Cancer Gene	554	178	145.14	0.75	2
8190	MIA	NM_006533.4	CUP Gene	22	178	5.76	0.03	2
57534	MIB1	NM_020774.3	CUP Gene	438	178	114.75	0.59	2
100507436	MICA	NM_001177519.3	IO Gene	1115	178	292.12	1.5	2
4277	MICB	NM_005931.5	IO Gene	62	178	16.24	0.08	2
4282	MIF	NM_002415.2	IO Gene	11067	178	2899.42	14.89	2
4286	MITF	NM_198159.3	Cancer Gene	255	178	66.81	0.34	2
4288	MKI67	NM_002417.5	Cancer Gene	499	178	130.73	0.67	2
23608	MKRN1	NM_013446.4	FUS Gene	661	89	346.35	1.78	1
2315	MLANA	NM_005511.2	Cancer Gene	4	178	1.05	0.01	2
9761	MLEC	NM_014730.4	CUP Gene	1567	178	410.53	2.11	2
4291	MLF1	NM_022443.5	Cancer Gene	190	178	49.78	0.26	2
4292	MLH1	NM_000249.3	Cancer Gene	186	178	48.73	0.25	2
8028	MLLT10	NM_004641.3	FUS Gene	192	89	100.6	0.52	1
4300	MLLT3	NM_004529.4	Cancer Gene	864	178	226.36	1.16	2
79083	MLPH	NM_024101.7	CUP Gene	5114	178	1339.8	6.88	2
4311	MME	NM_007289.3	IO Gene	215	178	56.33	0.29	2
4312	MMP1	NM_002421.4	Cancer Gene	241	178	63.14	0.32	2
4320	MMP11	NM_005940.5	Cancer Gene	1412	178	369.93	1.9	2
4321	MMP12	NM_002426.6	CUP Gene	65	178	17.03	0.09	2
4313	MMP2	NM_004530.6	Cancer Gene	3019	178	790.94	4.06	2
4314	MMP3	NM_002422.5	Cancer Gene	36	178	9.43	0.05	2
4316	MMP7	NM_002423.5	Cancer Gene	4276	178	1120.26	5.75	2
4318	MMP9	NM_004994.3	IO Gene	258	178	67.59	0.35	2
79812	MMRN2	NM_024756.2	CUP Gene	105	178	27.51	0.14	2
4331	MNAT1	NM_002431.4	Cancer Gene	456	178	119.47	0.61	2
3110	MNX1	NM_005515.4	IO Gene	25	178	6.55	0.03	2
23515	MORC3	NM_015358.3	FUS Gene	233	89	122.09	0.63	1
4352	MPL	NM_005373.3	Cancer Gene	16	178	4.19	0.02	2
4353	MPO	NM_000250.2	IO Gene	5	178	1.31	0.01	2
758	MPPED1	NM_001044370.2	IO Gene	53	178	13.89	0.07	2
23164	MPRIP	NM_015134.4	FUS Gene	9162.97	267	1600.39	8.22	3
3140	MR1	NM_001531.2	IO Gene	1225.26	178	321	1.65	2
4360	MRC1	NM_002438.4	IO Gene	105	178	27.51	0.14	2
4361	MRE11	NM_005591.3	Cancer Gene	1187	178	310.98	1.6	2
29960	MRM2	NM_013393.3	Cancer Gene	163	178	42.7	0.22	2
9801	MRPL19	NM_014763.4	CUP Gene	810	178	212.21	1.09	2
64969	MRPS5	NM_031902.5	Cancer Gene	2305	178	603.88	3.1	2
931	MS4A1	NM_152866.2	IO Gene	1368	178	358.4	1.84	2
2206	MS4A2	NM_000139.5	IO Gene	11	178	2.88	0.01	2
51338	MS4A4A	NM_148975.3	CUP Gene	65	178	17.03	0.09	2
64231	MS4A6A	NM_022349.3	CUP Gene	853	178	223.48	1.15	2
4436	MSH2	NM_000251.3	Cancer Gene	264	178	69.16	0.36	2
4437	MSH3	NM_002439.5	Cancer Gene	378	178	99.03	0.51	2
2956	MSH6	NM_000179.2	Cancer Gene	744	178	194.92	1	2
4477	MSMB	NM_002443.4	CUP Gene	115	178	30.13	0.15	2
4478	MSN	NM_002444.3	FUS Gene	8411	89	4407.16	22.63	1
4481	MSR1	NM_138715.3	IO Gene	1882	178	493.06	2.53	2
22921	MSRB2	NM_012228.4	CUP Gene	277	178	72.57	0.37	2
4486	MST1R	NM_002447.4	IO Gene	1413	178	370.19	1.9	2
4520	MTF1	NM_005955.3	CUP Gene	672	178	176.06	0.9	2
22823	MTF2	NM_007358.4	CUP Gene	473	178	123.92	0.64	2
64419	MTMR14	NM_001077525.3	Cancer Gene	114	178	29.87	0.15	2
2475	MTOR	NM_004958.4	Cancer Gene	465	178	121.82	0.63	2
4552	MTRR	NM_024010.4	Cancer Gene	440	178	115.27	0.59	2
4582	MUC1	NM_001204287.2	IO Gene	3270	178	856.7	4.4	2
4583	MUC2	NM_002457.4	Cancer Gene	3	178	0.79	0	2
4585	MUC4	NM_018406.7	CUP Gene	3509	178	919.31	4.72	2
4595	MUTYH	NM_001128425.1	Cancer Gene	172	178	45.06	0.23	2
4599	MX1	NM_002462.5	IO Gene	1682	178	440.66	2.26	2
4601	MXI1	NM_130439.3	CUP Gene	1144	178	299.71	1.54	2
4602	MYB	NM_001130173.2	FUS Gene	170	476	16.65	0.09	6
4605	MYBL2	NM_002466.4	Cancer Gene	849	178	222.43	1.14	2
4609	MYC	NM_002467.6	Cancer Gene	6105	178	1599.43	8.21	2
4613	MYCN	NM_005378.6	Cancer Gene	51	178	13.36	0.07	2
80177	MYCT1	NM_025107.2	CUP Gene	23	178	6.03	0.03	2
4615	MYD88	NM_002468.5	IO Gene	918	178	240.5	1.23	2
4627	MYH9	NM_002473.5	FUS Gene	5258	89	2755.06	14.15	1
399687	MYO18A	NM_078471.4	FUS Gene	3789	178	992.67	5.1	2
4644	MYO5A	NM_000259.3	FUS Gene	1354	89	709.46	3.64	1
25924	MYRIP	NM_015460.4	FUS Gene	5	89	2.62	0.01	1
440145	MZT1	NM_001071775.3	FUS Gene	32	89	16.77	0.09	1
10003	NAALAD2	NM_005467.4	CUP Gene	71	178	18.6	0.1	2
4665	NAB2	NM_005967.4	FUS Gene	1579	298	247.1	1.27	4
138151	NACC2	NM_144653.5	FUS Gene	457	89	239.46	1.23	1
79923	NANOG	NM_024865.4	CUP Gene	152	178	39.82	0.2	2
4678	NASP	NM_002482.4	Cancer Gene	3953	178	1035.64	5.32	2
9	NAT1	NM_000662.8	CUP Gene	10	178	2.62	0.01	2
339983	NAT8L	NM_178557.4	CUP Gene	7	178	1.83	0.01	2
4683	NBN	NM_002485.4	Cancer Gene	481	178	126.02	0.65	2
4684	NCAM1	NM_181351.5	IO Gene	16	178	4.19	0.02	2
653361	NCF1	NM_000265.6	IO Gene	305	178	79.91	0.41	2
4689	NCF4	NM_000631.5	IO Gene	276	178	72.31	0.37	2
4691	NCL	NM_005381.3	Cancer Gene	26715	178	6999	35.94	2
8648	NCOA1	NM_003743.5	Cancer Gene	690	178	180.77	0.93	2
10499	NCOA2	NM_006540.4	FUS Gene	1152	149	360.55	1.85	2
8202	NCOA3	NM_181659.3	Cancer Gene	1207	178	316.22	1.62	2
8031	NCOA4	NM_001145260.1	FUS Gene	9588	654	683.68	3.51	8
9611	NCOR1	NM_006311.4	Cancer Gene	7017	178	1838.37	9.44	2
9612	NCOR2	NM_006312.6	CUP Gene	5336	178	1397.97	7.18	2
9437	NCR1	NM_004829.7	IO Gene	10	178	2.62	0.01	2
259197	NCR3	NM_147130.3	IO Gene	83	178	21.74	0.11	2
55706	NDC1	NM_018087.5	CUP Gene	224	178	58.69	0.3	2
10403	NDC80	NM_006101.3	CUP Gene	39	178	10.22	0.05	2
4694	NDUFA1	NM_004541.4	CUP Gene	994	178	260.42	1.34	2
126328	NDUFA11	NM_175614.5	CUP Gene	1676	178	439.09	2.25	2
55967	NDUFA12	NM_018838.5	CUP Gene	1092	178	286.09	1.47	2
51079	NDUFA13	NM_015965.7	CUP Gene	1192	178	312.29	1.6	2
4695	NDUFA2	NM_002488.4	CUP Gene	585	178	153.26	0.79	2
4696	NDUFA3	NM_004542.4	CUP Gene	2085	178	546.24	2.8	2
56901	NDUFA4L2	NM_020142.3	CUP Gene	420	178	110.03	0.57	2
4700	NDUFA6	NM_002490.6	CUP Gene	1250	178	327.48	1.68	2
4701	NDUFA7	NM_005001.5	CUP Gene	449	178	117.63	0.6	2
4707	NDUFB1	NM_004545.4	CUP Gene	399	178	104.53	0.54	2
4716	NDUFB10	NM_004548.3	CUP Gene	1113	178	291.59	1.5	2
54539	NDUFB11	NM_001135998.2	CUP Gene	2072	178	542.84	2.79	2
4710	NDUFB4	NM_004547.6	CUP Gene	3528	178	924.29	4.75	2
4713	NDUFB7	NM_004146.6	CUP Gene	813	178	213	1.09	2
4714	NDUFB8	NM_005004.4	CUP Gene	1494	178	391.41	2.01	2
374291	NDUFS7	NM_024407.5	CUP Gene	264	178	69.16	0.36	2
4728	NDUFS8	NM_002496.4	CUP Gene	2375	178	622.22	3.2	2
5818	NECTIN1	NM_002855.5	CUP Gene	2804	178	734.61	3.77	2
5819	NECTIN2	NM_001042724.2	Cancer Gene	1359	178	356.04	1.83	2
81607	NECTIN4	NM_030916.3	CUP Gene	406	178	106.37	0.55	2
4747	NEFL	NM_006158.4	IO Gene	60	178	15.72	0.08	2
79661	NEIL1	NM_024608.4	CUP Gene	190	178	49.78	0.26	2
55247	NEIL3	NM_018248.3	CUP Gene	331	178	86.72	0.45	2
4763	NF1	NM_001042492.3	Cancer Gene	2015	178	527.91	2.71	2
4771	NF2	NM_000268.3	Cancer Gene	601	178	157.45	0.81	2
150372	NFAM1	NM_145912.8	CUP Gene	206.73	178	54.16	0.28	2
23114	NFASC	NM_001005388.2	FUS Gene	132	89	69.16	0.36	1
4772	NFATC1	NM_172387.3	IO Gene	199	178	52.14	0.27	2
4773	NFATC2	NM_012340.5	IO Gene	1084	178	283.99	1.46	2
4775	NFATC3	NM_173165.3	IO Gene	344	178	90.12	0.46	2
4776	NFATC4	NM_004554.5	IO Gene	1590	178	416.56	2.14	2
4780	NFE2L2	NM_006164.5	Cancer Gene	866	178	226.88	1.17	2
4781	NFIB	NM_005596.3	FUS Gene	739	89	387.22	1.99	1
4783	NFIL3	NM_005384.3	CUP Gene	798	178	209.07	1.07	2
4790	NFKB1	NM_003998.4	IO Gene	797	178	208.8	1.07	2
4791	NFKB2	NM_002502.6	IO Gene	1050	178	275.09	1.41	2
4792	NFKBIA	NM_020529.2	IO Gene	1593	178	417.35	2.14	2
4794	NFKBIE	NM_004556.3	CUP Gene	122	178	31.96	0.16	2
64332	NFKBIZ	NM_031419.4	Cancer Gene	1782	178	466.86	2.4	2
4803	NGF	NM_002506.3	Cancer Gene	1	178	0.26	0	2
4804	NGFR	NM_002507.4	Cancer Gene	285	178	74.67	0.38	2
22795	NID2	NM_007361.4	CUP Gene	987	178	258.58	1.33	2
85407	NKD1	NM_033119.5	Cancer Gene	788	178	206.45	1.06	2
4818	NKG7	NM_005601.4	IO Gene	281	178	73.62	0.38	2
7080	NKX2-1	NM_001079668.3	CUP Gene	4862	178	1273.78	6.54	2
4824	NKX3-1	NM_006167.4	Cancer Gene	43	178	11.27	0.06	2
84166	NLRC5	NM_032206.4	IO Gene	1752	178	459	2.36	2
114548	NLRP3	NM_004895.4	IO Gene	106	178	27.77	0.14	2
10392	NOD1	NM_006092.4	IO Gene	539	178	141.21	0.73	2
64127	NOD2	NM_022162.3	IO Gene	107	178	28.03	0.14	2
4838	NODAL	NM_018055.5	Cancer Gene	28	178	7.34	0.04	2
9241	NOG	NM_005450.6	Cancer Gene	77	178	20.17	0.1	2
8715	NOL4	NM_003787.4	FUS Gene	1	89	0.52	0	1
51406	NOL7	NM_016167.5	Cancer Gene	565	178	148.02	0.76	2
51491	NOP16	NM_016391.8	CUP Gene	403	178	105.58	0.54	2
4842	NOS1	NM_000620.5	CUP Gene	1	178	0.26	0	2
9722	NOS1AP	NM_001164757.2	FUS Gene	196	89	102.7	0.53	1
4843	NOS2	NM_000625.4	IO Gene	0	178	0	0	2
4846	NOS3	NM_000603.5	Cancer Gene	627	178	164.27	0.84	2
4851	NOTCH1	NM_017617.5	IO Gene	3343	178	875.82	4.5	2
4853	NOTCH2	NM_024408.4	FUS Gene	10082	1283	366.46	1.88	18
4854	NOTCH3	NM_000435.3	Cancer Gene	1771	178	463.98	2.38	2
4855	NOTCH4	NM_004557.4	Cancer Gene	885	178	231.86	1.19	2
27035	NOX1	NM_007052.5	CUP Gene	7	178	1.83	0.01	2
4869	NPM1	NM_002520.6	FUS Gene	12755	267	2227.77	11.44	3
10361	NPM2	NM_001286680.2	Cancer Gene	27	178	7.07	0.04	2
4885	NPTX2	NM_002523.3	CUP Gene	30	178	7.86	0.04	2
4886	NPY1R	NM_000909.6	CUP Gene	2	178	0.52	0	2
1728	NQO1	NM_000903.3	Cancer Gene	600	178	157.19	0.81	2
2908	NR3C1	NM_000176.3	CUP Gene	1534	178	401.89	2.06	2
3164	NR4A1	NM_173157.3	Cancer Gene	131	178	34.32	0.18	2
8013	NR4A3	NM_006981.4	FUS Gene	218	327	31.09	0.16	4
4892	NRAP	NM_198060.4	FUS Gene	7	89	3.67	0.02	1
4893	NRAS	NM_002524.5	Cancer Gene	476	178	124.71	0.64	2
29982	NRBF2	NM_030759.5	FUS Gene	394	89	206.45	1.06	1
55051	NRDE2	NM_017970.4	CUP Gene	447.61	178	117.27	0.6	2
3084	NRG1	NM_013964.5	FUS Gene	507.04	718	32.93	0.17	11
9542	NRG2	NM_013983.3	FUS Gene	95	329	13.47	0.07	5
10718	NRG3	NM_001165973.1	FUS Gene	7	149	2.19	0.01	2
8829	NRP1	NM_003873.6	IO Gene	3230	178	846.22	4.35	2
64324	NSD1	NM_172349.2	FUS Gene	3012	267	526.07	2.7	3
7468	NSD2	NM_001042424.3	Cancer Gene	2294	178	601	3.09	2
54904	NSD3	NM_023034.2	Cancer Gene	4571.99	178	1197.8	6.15	2
4907	NT5E	NM_002526.4	IO Gene	661	178	173.17	0.89	2
4908	NTF3	NM_001102654.2	Cancer Gene	63	178	16.51	0.08	2
4913	NTHL1	NM_002528.7	Cancer Gene	242	178	63.4	0.33	2
4917	NTN3	NM_006181.3	IO Gene	13	178	3.41	0.02	2
4914	NTRK1	NM_002529.3	FUS Gene	241	1254	8.96	0.05	18
4915	NTRK2	NM_006180.4	FUS Gene	148	776	8.89	0.05	11
4916	NTRK3	NM_002530.4	FUS Gene	332	807	19.19	0.1	12
51667	NUB1	NM_016118.4	FUS Gene	1446	89	757.67	3.89	1
4682	NUBP1	NM_002484.4	IO Gene	578	178	151.43	0.78	2
83540	NUF2	NM_145697.3	CUP Gene	174	178	45.59	0.23	2
8650	NUMB	NM_001005744.1	Cancer Gene	1230	178	322.24	1.65	2
9253	NUMBL	NM_004756.5	Cancer Gene	404.2	178	105.9	0.54	2
57122	NUP107	NM_020401.4	IO Gene	534.47	178	140.02	0.72	2
8021	NUP214	NM_005085.4	FUS Gene	2735	89	1433.07	7.36	1
26471	NUPR1	NM_012385.3	Cancer Gene	3041.96	178	796.96	4.09	2
4938	OAS1	NM_016816.4	IO Gene	540	178	141.47	0.73	2
4939	OAS2	NM_002535.3	IO Gene	549	178	143.83	0.74	2
4940	OAS3	NM_006187.4	IO Gene	950	178	248.89	1.28	2
8638	OASL	NM_003733.3	CUP Gene	168	178	44.01	0.23	2
4942	OAT	NM_000274.4	CUP Gene	204	178	53.45	0.27	2
4946	OAZ1	NM_004152.3	IO Gene	6848	178	1794.09	9.21	2
54940	OCIAD1	NM_017830.3	FUS Gene	895	89	468.96	2.41	1
8481	OFD1	NM_003611.3	FUS Gene	1030	178	269.85	1.39	2
25903	OLFML2B	NM_015441.2	Cancer Gene	277	178	72.57	0.37	2
4973	OLR1	NM_002543.4	CUP Gene	68	178	17.82	0.09	2
23596	OPN3	NM_014322.3	CUP Gene	122	178	31.96	0.16	2
23594	ORC6	NM_014321.4	CUP Gene	283.46	178	74.26	0.38	2
5008	OSM	NM_020530.6	IO Gene	18	178	4.72	0.02	2
5009	OTC	NM_000531.6	CUP Gene	1	178	0.26	0	2
146183	OTOA	NM_144672.4	CUP Gene	62	178	16.24	0.08	2
55074	OXR1	NM_181354.4	FUS Gene	691	89	362.07	1.86	1
53829	P2RY13	NM_176894.3	CUP Gene	283	178	74.14	0.38	2
5033	P4HA1	NM_001017962.2	CUP Gene	1266	178	331.68	1.7	2
8974	P4HA2	NM_001142598.2	CUP Gene	667.21	178	174.8	0.9	2
5058	PAK1	NM_002576.4	Cancer Gene	1473	178	385.91	1.98	2
5062	PAK2	NM_002577.4	Cancer Gene	1833.62	178	480.39	2.47	2
5063	PAK3	NM_002578.5	Cancer Gene	41.38	178	10.84	0.06	2
10298	PAK4	NM_005884.4	Cancer Gene	1125.04	178	294.75	1.51	2
57144	PAK5	NM_177990.3	Cancer Gene	14	178	3.67	0.02	2
56924	PAK6	NM_020168.5	Cancer Gene	126.3	178	33.09	0.17	2
54873	PALMD	NM_017734.5	CUP Gene	183	178	47.94	0.25	2
255967	PAN3	NM_175854.8	FUS Gene	3281	178	859.58	4.41	2
116337	PANX3	NM_052959.3	CUP Gene	1	178	0.26	0	2
11044	PAPD7	NM_006999.4	FUS Gene	2153	89	1128.12	5.79	1
9061	PAPSS1	NM_005443.5	FUS Gene	659	89	345.3	1.77	1
8505	PARG	NM_003631.4	Cancer Gene	1339	178	350.8	1.8	2
64761	PARP12	NM_022750.4	CUP Gene	3211	178	841.24	4.32	2
10038	PARP2	NM_001042618.1	Cancer Gene	216	178	56.59	0.29	2
143	PARP4	NM_006437.4	CUP Gene	2097	178	549.39	2.82	2
83666	PARP9	NM_001146104.2	CUP Gene	2523	178	660.99	3.39	2
139135	PASD1	NM_173493.3	Cancer Gene	0	178	0	0	2
5074	PAWR	NM_002583.4	FUS Gene	1283	89	672.26	3.45	1
5077	PAX3	NM_181459.4	Cancer Gene	13	178	3.41	0.02	2
5079	PAX5	NM_016734.3	IO Gene	206	178	53.97	0.28	2
7849	PAX8	NM_003466.4	FUS Gene	1982	716	129.09	0.66	10
55872	PBK	NM_018492.4	Cancer Gene	122	178	31.96	0.16	2
55193	PBRM1	NM_018313.5	Cancer Gene	3385	178	886.83	4.55	2
5087	PBX1	NM_002585.4	Cancer Gene	463	178	121.3	0.62	2
5090	PBX3	NM_006195.6	Cancer Gene	662	178	173.44	0.89	2
5091	PC	NM_001040716.2	CUP Gene	134	178	35.11	0.18	2
5093	PCBP1	NM_006196.4	IO Gene	4685	178	1227.41	6.3	2
5099	PCDH7	NM_001173523.2	CUP Gene	94	178	24.63	0.13	2
5105	PCK1	NM_002591.4	Cancer Gene	18	178	4.72	0.02	2
5106	PCK2	NM_004563.4	CUP Gene	178	178	46.63	0.24	2
9768	PCLAF	NM_014736.6	Cancer Gene	551.57	178	144.5	0.74	2
5108	PCM1	NM_006197.4	FUS Gene	1383	89	724.66	3.72	1
5111	PCNA	NM_182649.2	Cancer Gene	2559	178	670.43	3.44	2
5121	PCP4	NM_006198.3	CUP Gene	28	178	7.34	0.04	2
5133	PDCD1	NM_005018.3	IO Gene	119	178	31.18	0.16	2
80380	PDCD1LG2	NM_025239.4	IO Gene	118	178	30.91	0.16	2
8654	PDE5A	NM_001083.4	CUP Gene	480	178	125.75	0.65	2
5150	PDE7A	NM_002603.4	FUS Gene	587	89	307.57	1.58	1
5152	PDE9A	NM_002606.3	FUS Gene	289	209	64.48	0.33	3
5154	PDGFA	NM_002607.5	Cancer Gene	813	178	213	1.09	2
5155	PDGFB	NM_033016.3	FUS Gene	2022	507	185.98	0.96	7
56034	PDGFC	NM_016205.3	IO Gene	319	178	83.57	0.43	2
80310	PDGFD	NM_025208.5	Cancer Gene	140	178	36.68	0.19	2
5156	PDGFRA	NM_006206.6	FUS Gene	2919	476	285.97	1.47	6
5159	PDGFRB	NM_002609.4	FUS Gene	5588	327	796.91	4.09	4
5163	PDK1	NM_002610.5	Cancer Gene	789	178	206.71	1.06	2
8572	PDLIM4	NM_003687.4	CUP Gene	1241	178	325.13	1.67	2
5170	PDPK1	NM_002613.5	Cancer Gene	852	178	223.21	1.15	2
10630	PDPN	NM_006474.4	CUP Gene	122.98	178	32.22	0.17	2
10158	PDZK1IP1	NM_005764.4	CUP Gene	594	178	155.62	0.8	2
375033	PEAR1	NM_001080471.1	FUS Gene	76	89	39.82	0.2	1
5037	PEBP1	NM_002567.4	CUP Gene	1140	178	298.67	1.53	2
5175	PECAM1	NM_000442.5	IO Gene	2968.23	178	777.64	3.99	2
5178	PEG3	NM_006210.3	CUP Gene	144	178	37.73	0.19	2
8864	PER2	NM_022817.3	Cancer Gene	382.93	178	100.32	0.52	2
5196	PF4	NM_002619.4	CUP Gene	52	178	13.62	0.07	2
5209	PFKFB3	NM_004566.4	CUP Gene	3681	178	964.38	4.95	2
5213	PFKM	NM_000289.6	CUP Gene	329	178	86.19	0.44	2
93210	PGAP3	NM_033419.5	FUS Gene	418	178	109.51	0.56	2
5228	PGF	NM_002632.5	Cancer Gene	286	178	74.93	0.38	2
5230	PGK1	NM_000291.4	Cancer Gene	2200.91	178	576.61	2.96	2
55276	PGM2	NM_018290.4	CUP Gene	1387	178	363.38	1.87	2
54858	PGPEP1	NM_017712.4	CUP Gene	166.11	178	43.52	0.22	2
5241	PGR	NM_000926.4	Cancer Gene	34	178	8.91	0.05	2
80012	PHC3	NM_024947.4	FUS Gene	1004	89	526.07	2.7	1
55274	PHF10	NM_018288.4	Cancer Gene	989	178	259.11	1.33	2
57649	PHF12	NM_001033561.2	FUS Gene	690	89	361.54	1.86	1
84295	PHF6	NM_032458.3	Cancer Gene	919	178	240.77	1.24	2
26227	PHGDH	NM_006623.4	CUP Gene	78	178	20.44	0.1	2
7262	PHLDA2	NM_003311.4	CUP Gene	629	178	164.79	0.85	2
653583	PHLDB3	NM_198850.3	FUS Gene	97	89	50.83	0.26	1
51050	PI15	NM_015886.5	CUP Gene	75	178	19.65	0.1	2
8554	PIAS1	NM_016166.2	Cancer Gene	2195	178	575.06	2.95	2
9063	PIAS2	NM_004671.5	Cancer Gene	2022	178	529.74	2.72	2
10401	PIAS3	NM_006099.3	Cancer Gene	1767	178	462.93	2.38	2
51588	PIAS4	NM_015897.4	CUP Gene	151	178	39.56	0.2	2
5284	PIGR	NM_002644.4	CUP Gene	1374.02	178	359.98	1.85	2
5290	PIK3CA	NM_006218.4	Cancer Gene	342	178	89.6	0.46	2
5291	PIK3CB	NM_006219.3	Cancer Gene	536	178	140.43	0.72	2
5293	PIK3CD	NM_005026.5	IO Gene	481	178	126.02	0.65	2
5294	PIK3CG	NM_002649.3	IO Gene	619	178	162.17	0.83	2
5295	PIK3R1	NM_181523.3	Cancer Gene	508	178	133.09	0.68	2
5296	PIK3R2	NM_005027.4	Cancer Gene	627.45	178	164.38	0.84	2
8503	PIK3R3	NM_003629.4	Cancer Gene	441	178	115.54	0.59	2
30849	PIK3R4	NM_014602.3	Cancer Gene	1039	178	272.21	1.4	2
23533	PIK3R5	NM_001142633.2	Cancer Gene	630	178	165.05	0.85	2
5292	PIM1	NM_002648.4	Cancer Gene	658	178	172.39	0.89	2
11040	PIM2	NM_006875.4	Cancer Gene	257	178	67.33	0.35	2
5300	PIN1	NM_006221.3	IO Gene	356	178	93.27	0.48	2
5308	PITX2	NM_000325.6	Cancer Gene	1	178	0.26	0	2
5315	PKM	NM_002654.6	Cancer Gene	12292	178	3220.35	16.54	2
9088	PKMYT1	NM_004203.5	Cancer Gene	388	178	101.65	0.52	2
11187	PKP3	NM_007183.4	CUP Gene	1255	178	328.79	1.69	2
51365	PLA1A	NM_015900.4	Cancer Gene	146	178	38.25	0.2	2
8399	PLA2G10	NM_003561.2	Cancer Gene	151	178	39.56	0.2	2
5319	PLA2G1B	NM_000928.3	IO Gene	23	178	6.03	0.03	2
5320	PLA2G2A	NM_001161729.1	Cancer Gene	113	178	29.6	0.15	2
50487	PLA2G3	NM_015715.5	Cancer Gene	12	178	3.14	0.02	2
5321	PLA2G4A	NM_024420.2	Cancer Gene	80	178	20.96	0.11	2
8605	PLA2G4C	NM_003706.3	Cancer Gene	96	178	25.15	0.13	2
123745	PLA2G4E	NM_001206670.1	Cancer Gene	403.99	178	105.84	0.54	2
255189	PLA2G4F	NM_213600.4	Cancer Gene	307	178	80.43	0.41	2
5322	PLA2G5	NM_000929.3	Cancer Gene	2	178	0.52	0	2
8398	PLA2G6	NM_003560.4	IO Gene	638	178	167.15	0.86	2
5327	PLAT	NM_000930.5	Cancer Gene	3241	178	849.1	4.36	2
5328	PLAU	NM_002658.5	IO Gene	8832	178	2313.87	11.88	2
5329	PLAUR	NM_002659.4	IO Gene	470	178	123.13	0.63	2
23236	PLCB1	NM_015192.4	Cancer Gene	144	178	37.73	0.19	2
5332	PLCB4	NM_000933.3	Cancer Gene	105	178	27.51	0.14	2
113026	PLCD3	NM_133373.5	CUP Gene	177.45	178	46.49	0.24	2
51196	PLCE1	NM_016341.4	Cancer Gene	145.03	178	38	0.2	2
5335	PLCG1	NM_002660.3	Cancer Gene	1373	178	359.71	1.85	2
5336	PLCG2	NM_002661.5	Cancer Gene	298	178	78.07	0.4	2
5337	PLD1	NM_002662.5	Cancer Gene	1205	178	315.7	1.62	2
5338	PLD2	NM_002663.5	Cancer Gene	452	178	118.42	0.61	2
54477	PLEKHA5	NM_001256470.2	CUP Gene	889	178	232.91	1.2	2
55200	PLEKHG6	NM_018173.3	FUS Gene	136	178	35.63	0.18	2
5347	PLK1	NM_005030.6	CUP Gene	964	178	252.56	1.3	2
1263	PLK3	NM_004073.4	CUP Gene	908	178	237.88	1.22	2
5352	PLOD2	NM_182943.3	CUP Gene	3059	178	801.42	4.12	2
5366	PMAIP1	NM_021127.3	Cancer Gene	216	178	56.59	0.29	2
5367	PMCH	NM_002674.4	IO Gene	7	178	1.83	0.01	2
6490	PMEL	NM_006928.4	Cancer Gene	7	178	1.83	0.01	2
56937	PMEPA1	NM_020182.5	FUS Gene	1712	209	382	1.96	3
5371	PML	NM_033238.3	Cancer Gene	5242	178	1373.34	7.05	2
5395	PMS2	NM_000535.7	Cancer Gene	165.11	178	43.26	0.22	2
11284	PNKP	NM_007254.4	Cancer Gene	542	178	142	0.73	2
9240	PNMA1	NM_006029.5	IO Gene	265	178	69.43	0.36	2
5368	PNOC	NM_006228.5	CUP Gene	68	178	17.82	0.09	2
150379	PNPLA5	NM_138814.4	CUP Gene	11	178	2.88	0.01	2
282809	POC1B	NM_172240.3	FUS Gene	1115	298	174.49	0.9	4
79983	POF1B	NM_024921.4	FUS Gene	6	209	1.34	0.01	3
5423	POLB	NM_002690.3	Cancer Gene	383	178	100.34	0.52	2
5424	POLD1	NM_002691.4	Cancer Gene	83	178	21.74	0.11	2
5425	POLD2	NM_006230.3	CUP Gene	1260	178	330.1	1.7	2
57804	POLD4	NM_021173.5	Cancer Gene	1384.33	178	362.68	1.86	2
5427	POLE2	NM_002692.4	Cancer Gene	69	178	18.08	0.09	2
51426	POLK	NM_016218.3	Cancer Gene	812	178	212.73	1.09	2
84172	POLR1B	NM_019014.6	CUP Gene	266	178	69.69	0.36	2
9533	POLR1C	NM_203290.4	CUP Gene	212	178	55.54	0.29	2
10849	POLR1G	NM_012099.2	Cancer Gene	87.22	178	22.85	0.12	2
5430	POLR2A	NM_000937.5	IO Gene	6160	178	1613.84	8.29	2
5433	POLR2D	NM_004805.4	Cancer Gene	223.84	178	58.64	0.3	2
5437	POLR2H	NM_006232.4	Cancer Gene	892	178	233.69	1.2	2
5439	POLR2J	NM_006234.5	Cancer Gene	618	178	161.91	0.83	2
10622	POLR3G	NM_006467.3	CUP Gene	341	178	89.34	0.46	2
10631	POSTN	NM_006475.3	CUP Gene	3034	178	794.87	4.08	2
5450	POU2AF1	NM_006235.3	IO Gene	646.22	178	169.3	0.87	2
5452	POU2F2	NM_002698.5	IO Gene	884	178	231.6	1.19	2
5460	POU5F1	NM_002701.6	Cancer Gene	25	178	6.55	0.03	2
5464	PPA1	NM_021129.4	Cancer Gene	1851	178	484.94	2.49	2
56342	PPAN	NM_020230.7	CUP Gene	1420	178	372.02	1.91	2
5467	PPARD	NM_006238.5	Cancer Gene	546	178	143.05	0.73	2
5468	PPARG	NM_015869.4	FUS Gene	1007	267	175.88	0.9	3
10891	PPARGC1A	NM_013261.5	Cancer Gene	48	178	12.58	0.06	2
133522	PPARGC1B	NM_133263.4	CUP Gene	192	178	50.3	0.26	2
5471	PPAT	NM_002703.5	CUP Gene	349	178	91.43	0.47	2
5473	PPBP	NM_002704.3	IO Gene	79	178	20.7	0.11	2
8496	PPFIBP1	NM_003622.4	FUS Gene	1548.08	178	405.58	2.08	2
51535	PPHLN1	NM_016488.7	FUS Gene	635	178	166.36	0.85	2
5478	PPIA	NM_021130.5	IO Gene	6903	178	1808.5	9.29	2
5493	PPL	NM_002705.5	FUS Gene	4570	356	598.64	3.07	4
84152	PPP1R1B	NM_181505.4	FUS Gene	2621	178	686.67	3.53	2
129285	PPP1R21	NM_152994.5	FUS Gene	817	178	214.04	1.1	2
5516	PPP2CB	NM_001009552.2	Cancer Gene	970	178	254.13	1.3	2
5518	PPP2R1A	NM_014225.6	Cancer Gene	2796	178	732.52	3.76	2
5521	PPP2R2B	NM_001271900.2	Cancer Gene	43	178	11.27	0.06	2
5522	PPP2R2C	NM_020416.4	Cancer Gene	878	178	230.03	1.18	2
5523	PPP2R3A	NM_002718.5	CUP Gene	652	178	170.82	0.88	2
5530	PPP3CA	NM_000944.5	Cancer Gene	1807	178	473.41	2.43	2
5532	PPP3CB	NM_021132.4	Cancer Gene	447	178	117.11	0.6	2
5533	PPP3CC	NM_005605.4	Cancer Gene	150	178	39.3	0.2	2
5534	PPP3R1	NM_000945.4	Cancer Gene	935	178	244.96	1.26	2
5535	PPP3R2	NM_147180.4	Cancer Gene	142	178	37.2	0.19	2
57223	PPP4R3B	NM_020463.4	FUS Gene	417	89	218.5	1.12	1
23532	PRAME	NM_206956.3	Cancer Gene	3	178	0.79	0	2
9055	PRC1	NM_003981.4	CUP Gene	252	178	66.02	0.34	2
5546	PRCC	NM_005973.5	Cancer Gene	568	178	148.81	0.76	2
639	PRDM1	NM_001198.4	IO Gene	2082	178	545.46	2.8	2
93166	PRDM6	NM_001136239.4	CUP Gene	691	178	181.03	0.93	2
5052	PRDX1	NM_002574.3	FUS Gene	5280	267	922.2	4.74	3
25824	PRDX5	NM_012094.5	CUP Gene	2719	178	712.34	3.66	2
5551	PRF1	NM_001083116.3	IO Gene	142	178	37.2	0.19	2
5553	PRG2	NM_002728.6	IO Gene	29	178	7.6	0.04	2
144165	PRICKLE1	NM_153026.3	CUP Gene	187	178	48.99	0.25	2
5563	PRKAA2	NM_006252.4	Cancer Gene	67	178	17.55	0.09	2
5566	PRKACA	NM_002730.4	Cancer Gene	1253	178	328.27	1.69	2
5567	PRKACB	NM_182948.4	Cancer Gene	541	178	141.74	0.73	2
5568	PRKACG	NM_002732.3	Cancer Gene	76	178	19.91	0.1	2
5573	PRKAR1A	NM_212471.2	FUS Gene	1862	89	975.64	5.01	1
5575	PRKAR1B	NM_001164760.2	Cancer Gene	266	178	69.69	0.36	2
5576	PRKAR2A	NM_004157.4	FUS Gene	270	267	47.16	0.24	3
5577	PRKAR2B	NM_002736.3	Cancer Gene	263	178	68.9	0.35	2
5578	PRKCA	NM_002737.3	Cancer Gene	176.07	178	46.13	0.24	2
5579	PRKCB	NM_002738.7	Cancer Gene	299	178	78.33	0.4	2
5580	PRKCD	NM_006254.4	IO Gene	1122	178	293.95	1.51	2
5581	PRKCE	NM_005400.3	IO Gene	219	178	57.38	0.29	2
5582	PRKCG	NM_002739.5	Cancer Gene	7	178	1.83	0.01	2
5588	PRKCQ	NM_006257.5	CUP Gene	571	178	149.59	0.77	2
5591	PRKDC	NM_006904.7	Cancer Gene	1394	178	365.21	1.88	2
5613	PRKX	NM_005044.5	Cancer Gene	479.41	178	125.6	0.64	2
5617	PRL	NM_000948.6	Cancer Gene	0	178	0	0	2
5618	PRLR	NM_000949.7	Cancer Gene	22	178	5.76	0.03	2
5619	PRM1	NM_002761.3	Cancer Gene	13	178	3.41	0.02	2
56341	PRMT8	NM_019854.5	Cancer Gene	4	178	1.05	0.01	2
8842	PROM1	NM_006017.3	Cancer Gene	38	178	9.96	0.05	2
5627	PROS1	NM_000313.4	CUP Gene	87	178	22.79	0.12	2
84950	PRPF38A	NM_032864.4	IO Gene	1911.59	178	500.81	2.57	2
55615	PRR5	NM_181333.4	CUP Gene	239	178	62.62	0.32	2
5396	PRRX1	NM_022716.4	CUP Gene	448	178	117.37	0.6	2
5644	PRSS1	NM_002769.5	Cancer Gene	75	178	19.65	0.1	2
58497	PRUNE1	NM_021222.3	CUP Gene	692	178	181.3	0.93	2
29968	PSAT1	NM_058179.4	CUP Gene	49	178	12.84	0.07	2
5663	PSEN1	NM_000021.4	IO Gene	812	178	212.73	1.09	2
5664	PSEN2	NM_000447.3	IO Gene	200	178	52.4	0.27	2
5699	PSMB10	NM_002801.4	IO Gene	738	178	193.35	0.99	2
5690	PSMB2	NM_002794.5	CUP Gene	1860.16	178	487.34	2.5	2
5691	PSMB3	NM_002795.4	FUS Gene	1268	89	664.4	3.41	1
5693	PSMB5	NM_002797.5	CUP Gene	462	178	121.04	0.62	2
5695	PSMB7	NM_002799.4	IO Gene	1374	178	359.97	1.85	2
5696	PSMB8	NM_148919.4	IO Gene	330	178	86.46	0.44	2
5698	PSMB9	NM_002800.5	IO Gene	498	178	130.47	0.67	2
5704	PSMC4	NM_006503.4	CUP Gene	1086	178	284.52	1.46	2
5713	PSMD7	NM_002811.5	IO Gene	789	178	206.71	1.06	2
5723	PSPH	NM_004577.4	FUS Gene	418.08	267	73.02	0.37	3
79810	PTCD2	NM_024754.5	CUP Gene	227.01	178	59.47	0.31	2
5727	PTCH1	NM_000264.5	Cancer Gene	233	178	61.04	0.31	2
8643	PTCH2	NM_003738.5	Cancer Gene	13	178	3.41	0.02	2
171558	PTCRA	NM_138296.3	Cancer Gene	40	178	10.48	0.05	2
5728	PTEN	NM_000314.8	Cancer Gene	4324	178	1132.83	5.82	2
11251	PTGDR2	NM_004778.3	IO Gene	100	178	26.2	0.13	2
5730	PTGDS	NM_000954.6	CUP Gene	4742	178	1242.35	6.38	2
5734	PTGER4	NM_000958.3	CUP Gene	427	178	111.87	0.57	2
5738	PTGFRN	NM_020440.4	FUS Gene	683	89	357.88	1.84	1
5743	PTGS2	NM_000963.4	IO Gene	388	178	101.65	0.52	2
5747	PTK2	NM_001352701.2	Cancer Gene	512	178	134.14	0.69	2
5754	PTK7	NM_002821.5	Cancer Gene	665	178	174.22	0.89	2
5764	PTN	NM_002825.7	CUP Gene	110	178	28.82	0.15	2
5781	PTPN11	NM_002834.4	Cancer Gene	2287	178	599.17	3.08	2
84867	PTPN5	NM_006906.2	Cancer Gene	13	178	3.41	0.02	2
5777	PTPN6	NM_002831.6	IO Gene	1884	178	493.58	2.53	2
[truncated: 667 more rows]

## Sheet: EBERfpkm
Gene	FPKM	EBV_Type
EREB1/2	0	N

## Sheet: Fusion
fusion	detail	breaks	InFrame	junctions	spans	left-junctions	right-junctions	SupportReads	NormSupportReads	Filter	Pct
EZR--ROS1	NM_001111077.1_E10+130_NM_002944.2_E34+0	chr6:159191796:-:chr6:117645578:-	In	10	0	0	0	10	5.3	Hot,Pass	1

## Sheet: FusionDiscard
fusion	detail	breaks	InFrame	junctions	spans	left-junctions	right-junctions	SupportReads	NormSupportReads	Filter	Pct
ACAD9--CACNA1H	NM_014049.5_E8+56_NM_021098.3_E33+406	chr3:128620174:+:chr16:1268615:+	In	0	0	0	0	0	0	JunctionFail
APOA1--DENND1A	NM_000039.2_E1+345_NM_001352964.2_E21+90+2461	chr11:116708321:-:chr9:126163219:-	RefNoInDB	0	0	0	0	0	0	JunctionFail
CCL25--MFGE8	NM_005624.3_E3+119+12_NM_005928.4_E6-0-1482	chr19:8121165:+:chr15:89446448:-	Out	2	0	0	0	2	1.06	JunctionFail
CCNB2--UBL3	NM_004701.4_E6+237_NM_007106.4_E1+220	chr15:59409125:+:chr13:30424534:-	Out	2	0	0	0	2	1.06	JunctionFail
CD74--ALDOA	NM_001025159.2_E9+615+148_NM_184041.4_E8+156	chr5:149781051:-:chr16:30081306:+	Out	0	0	0	0	0	0	JunctionFail
CHSY1--SPPL2A	NM_014918.5_E2+495_NM_032802.4_E15+0	chr15:101775287:-:chr15:51000071:-	In	1	0	0	0	1	0.53	JunctionFail
COL6A3--SPON1	NM_004369.4_E2+39_NM_006108.4_E13+143	chr2:238305451:-:chr11:14280968:+	RefNoInDB	0	0	0	0	0	0	JunctionFail
CPSF6--BORCS5	NM_007007.3_E1+138_NM_058169.6_E3+1	chr12:69633486:+:chr12:12588562:+	Out	1	0	0	0	1	0.53	JunctionFail
CREB1--ILKAP	NM_004379.5_E5+143_NM_030768.3_E2+0	chr2:208435045:+:chr2:239103511:-	In	1	0	0	0	1	0.53	JunctionFail
CXCL1--SEC22A	NM_001511.4_E3+84_NM_012430.5_E7+1	chr4:74735706:+:chr3:122990369:+	Out	1	0	0	0	1	0.53	JunctionFail
EZR--ROS1	NM_001111077.1_E10+130_NM_002944.2_E35+0	chr6:159191796:-:chr6:117642557:-	In	1	0	0	0	1	0.53	Hot,JunctionFail
FEM1B--TNFAIP8	NM_015322.5_E1+921_NM_014350.4_E2+1	chr15:68571003:+:chr5:118728511:+	Out	1	0	0	0	1	0.53	JunctionFail
IFITM3--YIPF4	NM_021034.3_E2+312_NM_032312.4_E6+10537	chr11:319678:-:chr2:32541094:+	Out	1	0	0	0	1	0.53	JunctionFail
ITGA3--LRRC8C	NM_002204.4_E24+27_NM_032270.5_E3-0-4100	chr17:48165134:+:chr1:90174167:+	Out	1	0	0	0	1	0.53	JunctionFail
KRT14--GOLGA8J	NM_000526.5_E3+156_NM_001282472.2_E17+90	chr17:39740509:-:chr15:30385183:+	RefNoInDB	0	0	0	0	0	0	JunctionFail
KRT17--KIAA0513	NM_000422.3_E3+156_NM_014732.4_E3+20	chr17:39778607:-:chr16:85105408:+	In	1	0	0	0	1	0.53	JunctionFail
KRT19--NRAS	NM_002276.5_E4+47_NM_002524.5_E7+34	chr17:39680745:-:chr1:115250637:-	Out	1	0	0	0	1	0.53	JunctionFail
KRT5--UBR2	NM_000424.4_E3+60_NM_001363705.2_E47+1720	chr12:52911887:-:chr6:42660489:+	RefNoInDB	1	0	0	0	1	0.53	JunctionFail
LHFPL2--SERINC5	NM_005779.3_E2+104_NM_001174072.3_E2+0	chr5:77928087:-:chr5:79498872:-	Out	1	0	0	0	1	0.53	JunctionFail
MARCKS--FAM186A	NM_002356.7_E1+500_NM_001145475.3_E3+149	chr6:114179023:+:chr12:50754560:-	In	0	0	0	0	0	0	JunctionFail
NPM1--EXT1	NM_002520.6_E5+44_NM_000127.3_E11+1828	chr5:170819757:+:chr8:118810308:-	Out	0	0	0	0	0	0	JunctionFail
S100A2--MYH4	NM_005978.4_E2+155+3_NM_017533.2_E32+21	chr1:153536206:-:chr17:10352079:-	Out	1	0	0	0	1	0.53	JunctionFail
SBNO2--TCF3	NM_014963.3_E1+96_NM_003200.5_E2+0	chr19:1174171:-:chr19:1650286:-	Out	1	0	0	0	1	0.53	JunctionFail
SFN--SYNPO2	NM_006142.5_E1+325_NM_133477.3_E1-0-38111	chr1:27189964:+:chr4:119771897:+	Out	1	0	1	0	1	0.53	JunctionFail
ST14--PPIA	NM_021978.4_E9+98_NM_021130.5_E5+1	chr11:130064632:+:chr7:44840886:+	Out	1	0	0	0	1	0.53	JunctionFail
TTC3--TNS1	NM_001001894.3_E1+181_NM_001387777.1_E19+0	chr21:38445664:+:chr2:218713810:-	RefNoInDB	1	0	0	0	1	0.53	JunctionFail
VIM--CELSR2	NM_003380.5_E7+221_NM_001408.3_E1+3311	chr10:17277388:+:chr1:109795471:+	Out	1	0	0	0	1	0.53	JunctionFail
XPO6--IRF2	NM_015171.4_E23+230_NM_002199.4_E2+0	chr16:28112779:-:chr4:185350224:-	In	1	0	0	0	1	0.53	JunctionFail
YAF2--RYBP	NM_005748.6_E1+93_NM_012234.6_E1+2	chr12:42631957:-:chr3:72495772:-	RefNoInDB	0	0	0	0	0	0	JunctionFail
ZEB2--USP34	NM_014795.4_E2+141_NM_014709.4_E3+0	chr2:145274845:-:chr2:61633263:-	Out	1	0	0	0	1	0.53	JunctionFail

## Sheet: GEPScore
Score
0.7

## Sheet: TMEScore
Angiogenesis	Endothelium	CAF	Matrix	Matrix_remodeling	Protumor_cytokines	Neutrophil_signature	Granulocyte_traffic	Macrophages	Macrophage_DC_traffic	MDSC_traffic	MDSC	Th2_signature	T_reg_traffic	Treg	M1_signatures	MHCII	Antitumor_cytokines	Coactivation_molecules	B_cells	NK_cells	Checkpoint_inhibition	Effector_cells	T_cells	Th1_signature	T_cell_traffic	MHCI	EMT_signature	Proliferation_rate
0.3	0.47	2.31	2.89	1.01	0.76	-1.62	0.55	1.46	0.07	0	-0.43	-1.9	-1.61	-0.61	-0.37	1.92	-0.25	-0.77	-0.75	-1.09	-0.61	-0.22	-0.39	-1.77	0.58	3.05	0.51	0.45

## Sheet: TMEType
MFP
D
