# Supplementary material for: Case Report: Clinical metastasis characteristics of lung adenosquamous carcinoma with ROS1 rearrangement
Source: Front Med (Lausanne). 2025 Oct 1;12:1550130. doi: 10.3389/fmed.2025.1550130 (PMC12521446; doi:10.3389/fmed.2025.1550130)
Supplement: Supplementary file 2 [file Data_Sheet_2.zip › the 4th LN.xlsx]

## Sheet: DataProduction
Match	BarDist	ResidualR1	ResidualR2	cleanData	TotalData	cleanGC	cleanQ20	cleanQ30	Mapping	readsOnTarget	baseOnTarget	iSize	End2SenseRate	Uniformity-Entropy	GeneDetected
97.20%	35:36:30	0.09%	0.12%	2.78G	3.27G	49.56%	96.84%	92.81%	89.76%	46.99%	32.04%	149	91.32%	90.82%	2640

## Sheet: Expression
Entrez_gene	Gene	Transcript_id	Group	Count	Effective_length	TPM	0.00	ProbeNum
2	A2M	NM_000014.5	IO Gene	3591	178	1017.2	5.22	2
5243	ABCB1	NM_000927.4	IO Gene	132	178	37.39	0.19	2
23	ABCF1	NM_001025091.2	Cancer Gene	612	178	173.36	0.89	2
25	ABL1	NM_005157.6	IO Gene	1291	178	365.69	1.88	2
29	ABR	NM_021962.5	FUS Gene	4453	178	1261.38	6.47	2
25841	ABTB2	NM_145804.3	CUP Gene	100	178	28.33	0.15	2
28976	ACAD9	NM_014049.5	Cancer Gene	612	178	173.36	0.89	2
34	ACADM	NM_000016.5	FUS Gene	718	89	406.77	2.09	1
176	ACAN	NM_001369268.1	Cancer Gene	26	178	7.36	0.04	2
134526	ACOT12	NM_130767.3	CUP Gene	75	178	21.24	0.11	2
197322	ACSF3	NM_001243279.3	CUP Gene	198	178	56.09	0.29	2
59	ACTA2	NM_001613.4	CUP Gene	7176	178	2032.71	10.42	2
60	ACTB	NM_001101.5	IO Gene	184104	178	52150.3	267.44	2
71	ACTG1	NM_001614.5	Cancer Gene	32797.6	178	9290.4	47.64	2
72	ACTG2	NM_001615.4	CUP Gene	3456	178	978.96	5.02	2
86	ACTL6A	NM_004301.5	Cancer Gene	340	178	96.31	0.49	2
51412	ACTL6B	NM_016188.5	Cancer Gene	29	178	8.21	0.04	2
57180	ACTR3B	NM_020445.6	CUP Gene	287	178	81.3	0.42	2
91	ACVR1B	NM_020328.4	Cancer Gene	216	178	61.19	0.31	2
130399	ACVR1C	NM_145259.3	Cancer Gene	70	178	19.83	0.1	2
92	ACVR2A	NM_001616.5	Cancer Gene	50	178	14.16	0.07	2
95	ACY1	NM_000666.3	CUP Gene	261	178	73.93	0.38	2
100	ADA	NM_000022.4	IO Gene	148	178	41.92	0.21	2
8038	ADAM12	NM_001288973.2	Cancer Gene	157	178	44.47	0.23	2
170690	ADAMTS16	NM_139056.4	FUS Gene	58	178	16.43	0.08	2
2015	ADGRE1	NM_001974.5	CUP Gene	17	178	4.82	0.02	2
30817	ADGRE2	NM_013447.4	Cancer Gene	233.03	178	66.01	0.34	2
976	ADGRE5	NM_078481.4	IO Gene	3152.97	178	893.13	4.58	2
124	ADH1A	NM_000667.4	CUP Gene	2	178	0.57	0	2
125	ADH1B	NM_000668.6	CUP Gene	624	178	176.76	0.91	2
126	ADH1C	NM_000669.5	CUP Gene	141	178	39.94	0.2	2
127	ADH4	NM_000670.4	CUP Gene	7	178	1.98	0.01	2
130	ADH6	NM_001102470.2	CUP Gene	33	178	9.35	0.05	2
133	ADM	NM_001124.3	CUP Gene	208	178	58.92	0.3	2
135	ADORA2A	NM_000675.6	IO Gene	313	178	88.66	0.45	2
60312	AFAP1	NM_198595.2	FUS Gene	658	178	186.39	0.96	2
4301	AFDN	NM_001366321.1	Cancer Gene	403	178	114.16	0.59	2
3899	AFF3	NM_002285.3	FUS Gene	450.32	89	255.12	1.31	1
116988	AGAP3	NM_031946.7	FUS Gene	159	89	90.08	0.46	1
84871	AGBL4	NM_032785.4	FUS Gene	1	89	0.57	0	1
55109	AGGF1	NM_018046.5	FUS Gene	600	89	339.92	1.74	1
55750	AGK	NM_018238.4	FUS Gene	981	267	185.26	0.95	3
10551	AGR2	NM_006408.4	CUP Gene	2789	178	790.03	4.05	2
57085	AGTRAP	NM_020350.5	FUS Gene	335	89	189.79	0.97	1
10768	AHCYL1	NM_006621.7	FUS Gene	633	178	179.31	0.92	2
196	AHR	NM_001621.5	CUP Gene	3682.97	178	1043.26	5.35	2
57379	AICDA	NM_020661.4	IO Gene	154.33	178	43.72	0.22	2
199	AIF1	NM_001623.5	IO Gene	1301	178	368.53	1.89	2
326	AIRE	NM_000383.4	IO Gene	230	178	65.15	0.33	2
8165	AKAP1	NM_003488.4	CUP Gene	461	178	130.59	0.67	2
11214	AKAP13	NM_006738.6	FUS Gene	1984	178	562	2.88	2
10142	AKAP9	NM_005751.4	FUS Gene	1990	267	375.8	1.93	3
8644	AKR1C3	NM_003739.6	Cancer Gene	136	178	38.52	0.2	2
1109	AKR1C4	NM_001818.4	CUP Gene	0	178	0	0	2
207	AKT1	NM_001014431.2	Cancer Gene	654	178	185.26	0.95	2
208	AKT2	NM_001626.6	Cancer Gene	1191.82	178	337.6	1.73	2
10000	AKT3	NM_005465.7	IO Gene	2069	178	586.08	3.01	2
210	ALAD	NM_000031.6	FUS Gene	760	89	430.56	2.21	1
211	ALAS1	NM_000688.6	IO Gene	751	178	212.73	1.09	2
214	ALCAM	NM_001627.4	IO Gene	812	178	230.01	1.18	2
226	ALDOA	NM_184041.4	CUP Gene	10533.8	178	2983.86	15.3	2
230	ALDOC	NM_005165.3	CUP Gene	50	178	14.16	0.07	2
238	ALK	NM_004304.5	FUS Gene	112	925	6.11	0.03	13
121642	ALKBH2	NM_001145374.2	Cancer Gene	122	178	34.56	0.18	2
221120	ALKBH3	NM_139178.4	Cancer Gene	585	178	165.71	0.85	2
247	ALOX15B	NM_001141.3	IO Gene	101	178	28.61	0.15	2
259	AMBP	NM_001633.4	IO Gene	0	178	0	0	2
55626	AMBRA1	NM_017749.3	FUS Gene	244	178	69.12	0.35	2
139285	AMER1	NM_152424.4	Cancer Gene	98	178	27.76	0.14	2
268	AMH	NM_000479.5	Cancer Gene	44	178	12.46	0.06	2
83607	AMMECR1L	NM_001199140.1	IO Gene	202	178	57.22	0.29	2
154796	AMOT	NM_133265.3	FUS Gene	113	89	64.02	0.33	1
51421	AMOTL2	NM_001278683.1	FUS Gene	156	89	88.38	0.45	1
284	ANGPT1	NM_001146.5	Cancer Gene	18	178	5.1	0.03	2
285	ANGPT2	NM_001118887.2	CUP Gene	286.83	178	81.25	0.42	2
51129	ANGPTL4	NM_139314.3	CUP Gene	100	178	28.33	0.15	2
23141	ANKLE2	NM_015114.3	CUP Gene	778	178	220.38	1.13	2
23243	ANKRD28	NM_001349278.2	CUP Gene	640	178	181.29	0.93	2
157567	ANKRD46	NM_001270377.2	CUP Gene	348	178	98.58	0.51	2
54443	ANLN	NM_018685.5	CUP Gene	204	178	57.79	0.3	2
63982	ANO3	NM_031418.4	FUS Gene	18	89	10.2	0.05	1
10541	ANP32B	NM_006401.3	IO Gene	14960	178	4237.64	21.73	2
301	ANXA1	NM_000700.3	IO Gene	2530	178	716.66	3.68	2
8907	AP1M1	NM_001130524.2	FUS Gene	571.13	149	193.27	0.99	2
8546	AP3B1	NM_003664.4	FUS Gene	1497	89	848.1	4.35	1
317	APAF1	NM_181861.2	Cancer Gene	442.1	178	125.23	0.64	2
322	APBB1	NM_001164.5	Cancer Gene	441	178	124.92	0.64	2
324	APC	NM_000038.6	Cancer Gene	146	178	41.36	0.21	2
10297	APC2	NM_005883.2	Cancer Gene	6	178	1.7	0.01	2
83464	APH1B	NM_031301.4	Cancer Gene	107	178	30.31	0.16	2
8539	API5	NM_001142930.2	CUP Gene	1528	178	432.83	2.22	2
51074	APIP	NM_015957.4	FUS Gene	187	89	105.94	0.54	1
187	APLNR	NM_005161.4	CUP Gene	509	178	144.18	0.74	2
335	APOA1	NM_000039.2	CUP Gene	25	178	7.08	0.04	2
336	APOA2	NM_001643.2	CUP Gene	13	178	3.68	0.02	2
337	APOA4	NM_000482.4	CUP Gene	17	178	4.82	0.02	2
338	APOB	NM_000384.3	CUP Gene	13	178	3.68	0.02	2
9582	APOBEC3B	NM_004900.5	CUP Gene	104	178	29.46	0.15	2
344	APOC2	NM_000483.5	CUP Gene	475	178	134.55	0.69	2
345	APOC3	NM_000040.3	CUP Gene	17	178	4.82	0.02	2
347	APOD	NM_001647.4	CUP Gene	1164	178	329.72	1.69	2
348	APOE	NM_000041.4	IO Gene	10960	178	3104.58	15.92	2
80830	APOL6	NM_030641.4	CUP Gene	1418.35	178	401.77	2.06	2
81575	APOLD1	NM_030817.3	FUS Gene	66.44	89	37.64	0.19	1
55937	APOM	NM_019101.3	CUP Gene	229	178	64.87	0.33	2
351	APP	NM_000484.4	IO Gene	4821	178	1365.62	7	2
26060	APPL1	NM_012096.3	Cancer Gene	1177.19	178	333.46	1.71	2
366	AQP9	NM_020980.5	CUP Gene	66	178	18.7	0.1	2
367	AR	NM_000044.6	FUS Gene	90	387	11.73	0.06	5
369	ARAF	NM_001654.5	Cancer Gene	2684	178	760.28	3.9	2
374	AREG	NM_001657.4	Cancer Gene	220	178	62.32	0.32	2
375	ARF1	NM_001658.4	Cancer Gene	4523	178	1281.21	6.57	2
383	ARG1	NM_000045.4	IO Gene	0	178	0	0	2
384	ARG2	NM_001172.4	IO Gene	4	178	1.13	0.01	2
9181	ARHGEF2	NM_001162383.2	FUS Gene	482	89	273.07	1.4	1
9459	ARHGEF6	NM_004840.3	Cancer Gene	1474	178	417.53	2.14	2
8289	ARID1A	NM_006015.6	Cancer Gene	3272	178	926.84	4.75	2
57492	ARID1B	NM_020732.3	Cancer Gene	1963.97	178	556.32	2.85	2
196528	ARID2	NM_152641.4	Cancer Gene	1762	178	499.11	2.56	2
10865	ARID5A	NM_212481.3	CUP Gene	636	178	180.16	0.92	2
83787	ARMC10	NM_031905.5	FUS Gene	154.48	89	87.52	0.45	1
79591	ARMH3	NM_024541.3	Cancer Gene	476.16	178	134.88	0.69	2
405	ARNT	NM_001668.4	Cancer Gene	381	178	107.92	0.55	2
9915	ARNT2	NM_014862.4	Cancer Gene	225	178	63.73	0.33	2
406	ARNTL	NM_001297719.1	CUP Gene	2263	178	641.03	3.29	2
8853	ASAP2	NM_003887.3	CUP Gene	206	178	58.35	0.3	2
429	ASCL1	NM_004316.4	CUP Gene	54	178	15.3	0.08	2
435	ASL	NM_000048.4	CUP Gene	107	178	30.31	0.16	2
440	ASNS	NM_001673.5	CUP Gene	591	178	167.41	0.86	2
443	ASPA	NM_000049.4	CUP Gene	83.86	178	23.75	0.12	2
374569	ASPG	NM_001080464.3	CUP Gene	13	178	3.68	0.02	2
54829	ASPN	NM_017680.5	CUP Gene	221	178	62.6	0.32	2
79058	ASPSCR1	NM_024083.4	FUS Gene	161	89	91.21	0.47	1
171023	ASXL1	NM_015338.6	Cancer Gene	572	178	162.03	0.83	2
466	ATF1	NM_005171.5	IO Gene	1015	178	287.51	1.47	2
1386	ATF2	NM_001880.4	IO Gene	1032	178	292.33	1.5	2
467	ATF3	NM_001674.4	CUP Gene	122	178	34.56	0.18	2
468	ATF4	NM_182810.2	Cancer Gene	4382	178	1241.27	6.37	2
55729	ATF7IP	NM_018179.4	FUS Gene	6460.91	89	3660.3	18.77	1
83734	ATG10	NM_031482.5	IO Gene	68	178	19.26	0.1	2
9140	ATG12	NM_004707.4	IO Gene	832.94	178	235.94	1.21	2
55054	ATG16L1	NM_030803.7	IO Gene	158	178	44.76	0.23	2
9474	ATG5	NM_004849.4	IO Gene	795	178	225.2	1.15	2
10533	ATG7	NM_006395.3	FUS Gene	376	267	71.01	0.36	3
471	ATIC	NM_004044.7	FUS Gene	2505	89	1419.16	7.28	1
472	ATM	NM_000051.3	IO Gene	4527.06	178	1282.36	6.58	2
475	ATOX1	NM_004045.4	CUP Gene	1037	178	293.75	1.51	2
286410	ATP11C	NM_001353812.2	CUP Gene	465	178	131.72	0.68	2
481	ATP1B1	NM_001677.4	FUS Gene	3608	267	681.35	3.49	3
488	ATP2A2	NM_170665.4	CUP Gene	5463	178	1547.48	7.94	2
513	ATP5F1D	NM_001687.5	CUP Gene	657	178	186.11	0.95	2
514	ATP5F1E	NM_006886.4	Cancer Gene	8102	178	2295.01	11.77	2
521	ATP5ME	NM_007100.4	CUP Gene	1774	178	502.51	2.58	2
51382	ATP6V1D	NM_015994.4	FUS Gene	540	89	305.93	1.57	1
545	ATR	NM_001184.4	Cancer Gene	292	178	82.71	0.42	2
546	ATRX	NM_000489.5	Cancer Gene	896	178	253.81	1.3	2
6790	AURKA	NM_003600.4	Cancer Gene	83	178	23.51	0.12	2
9212	AURKB	NM_004217.4	CUP Gene	225	178	63.73	0.33	2
8312	AXIN1	NM_003502.4	Cancer Gene	264	178	74.78	0.38	2
8313	AXIN2	NM_004655.4	Cancer Gene	82	178	23.23	0.12	2
558	AXL	NM_021913.5	IO Gene	261	178	73.93	0.38	2
563	AZGP1	NM_001185.4	Cancer Gene	149	178	42.21	0.22	2
567	B2M	NM_004048.3	Cancer Gene	52174	178	14779.1	75.79	2
27087	B3GAT1	NM_054025.3	IO Gene	67	178	18.98	0.1	2
9331	B4GALT6	NM_004775.4	CUP Gene	46	178	13.03	0.07	2
60468	BACH2	NM_021813.4	Cancer Gene	1169	178	331.14	1.7	2
572	BAD	NM_032989.3	Cancer Gene	185	178	52.4	0.27	2
573	BAG1	NM_004323.6	Cancer Gene	282	178	79.88	0.41	2
9530	BAG4	NM_004874.4	FUS Gene	1458	226	325.28	1.67	3
55971	BAIAP2L1	NM_018842.5	FUS Gene	1165.45	267	220.09	1.13	3
8938	BAIAP3	NM_001199097.2	Cancer Gene	65	178	18.41	0.09	2
578	BAK1	NM_001188.4	Cancer Gene	562	178	159.19	0.82	2
25805	BAMBI	NM_012342.3	Cancer Gene	115	178	32.58	0.17	2
8314	BAP1	NM_004656.4	Cancer Gene	952	178	269.67	1.38	2
10538	BATF	NM_006399.5	IO Gene	549	178	155.51	0.8	2
55509	BATF3	NM_018664.3	CUP Gene	154	178	43.62	0.22	2
581	BAX	NM_138761.4	IO Gene	429	178	121.52	0.62	2
27113	BBC3	NM_014417.5	Cancer Gene	115	178	32.58	0.17	2
582	BBS1	NM_024649.5	CUP Gene	158	178	44.76	0.23	2
63827	BCAN	NM_021948.5	FUS Gene	64	178	18.13	0.09	2
586	BCAT1	NM_005504.7	Cancer Gene	235	178	66.57	0.34	2
8915	BCL10	NM_003921.5	IO Gene	1045.02	178	296.02	1.52	2
64919	BCL11B	NM_138576.4	CUP Gene	1264	178	358.05	1.84	2
596	BCL2	NM_000633.2	IO Gene	1115	178	315.84	1.62	2
597	BCL2A1	NM_004049.4	Cancer Gene	1131	178	320.37	1.64	2
598	BCL2L1	NM_138578.3	IO Gene	545	178	154.38	0.79	2
10018	BCL2L11	NM_138621.5	FUS Gene	1002	267	189.22	0.97	3
79370	BCL2L14	NM_138723.2	FUS Gene	204	89	115.57	0.59	1
602	BCL3	NM_005178.5	Cancer Gene	5600	178	1586.28	8.13	2
604	BCL6	NM_001706.5	IO Gene	394	178	111.61	0.57	2
255877	BCL6B	NM_181844.4	CUP Gene	217	178	61.47	0.32	2
54880	BCOR	NM_001123385.2	Cancer Gene	370	178	104.81	0.54	2
613	BCR	NM_004327.4	Cancer Gene	921	178	260.89	1.34	2
627	BDNF	NM_001709.5	Cancer Gene	128	178	36.26	0.19	2
633	BGN	NM_001711.6	Cancer Gene	4816	178	1364.2	7	2
80114	BICC1	NM_001080512.3	FUS Gene	1057	594	89.72	0.46	7
637	BID	NM_001196.3	IO Gene	401	178	113.59	0.58	2
329	BIRC2	NM_001166.4	Cancer Gene	998	178	282.7	1.45	2
330	BIRC3	NM_182962.3	Cancer Gene	2954	178	836.76	4.29	2
332	BIRC5	NM_001168.3	IO Gene	230	178	65.15	0.33	2
79444	BIRC7	NM_139317.3	Cancer Gene	17	178	4.82	0.02	2
640	BLK	NM_001715.3	IO Gene	639	178	181.01	0.93	2
641	BLM	NM_000057.4	CUP Gene	288.01	178	81.58	0.42	2
29760	BLNK	NM_013314.3	IO Gene	1881	178	532.82	2.73	2
644	BLVRA	NM_000712.4	CUP Gene	320	178	90.64	0.46	2
648	BMI1	NM_005180.9	IO Gene	1066	178	301.96	1.55	2
650	BMP2	NM_001200.4	Cancer Gene	149	178	42.21	0.22	2
652	BMP4	NM_130850.5	Cancer Gene	95	178	26.91	0.14	2
653	BMP5	NM_021073.4	Cancer Gene	14	178	3.97	0.02	2
654	BMP6	NM_001718.6	Cancer Gene	265	178	75.07	0.38	2
655	BMP7	NM_001719.3	Cancer Gene	59.82	178	16.94	0.09	2
353500	BMP8A	NM_181809.4	Cancer Gene	166.09	178	47.05	0.24	2
658	BMPR1B	NM_001203.3	Cancer Gene	93	178	26.34	0.14	2
664	BNIP3	NM_004052.3	Cancer Gene	373	178	105.66	0.54	2
665	BNIP3L	NM_004331.3	CUP Gene	1644	178	465.69	2.39	2
673	BRAF	NM_004333.6	FUS Gene	12361	776	803.17	4.12	11
672	BRCA1	NM_007294.4	Cancer Gene	207.16	178	58.68	0.3	2
675	BRCA2	NM_000059.3	Cancer Gene	288	178	81.58	0.42	2
6046	BRD2	NM_005104.4	CUP Gene	9208	178	2608.3	13.38	2
8019	BRD3	NM_007371.4	CUP Gene	1379	178	390.62	2	2
23476	BRD4	NM_058243.2	CUP Gene	4175	178	1182.63	6.06	2
29117	BRD7	NM_013263.5	Cancer Gene	3451	178	977.55	5.01	2
83990	BRIP1	NM_032043.3	Cancer Gene	779.12	178	220.7	1.13	2
55299	BRIX1	NM_018321.4	CUP Gene	676	178	191.49	0.98	2
683	BST1	NM_004334.3	IO Gene	133.73	178	37.88	0.19	2
684	BST2	NM_004335.4	IO Gene	2149	178	608.74	3.12	2
53339	BTBD1	NM_025238.4	FUS Gene	1358	89	769.35	3.95	1
91408	BTF3L4	NM_152265.5	FUS Gene	147.56	89	83.6	0.43	1
695	BTK	NM_000061.2	IO Gene	826	178	233.98	1.2	2
151888	BTLA	NM_181780.4	IO Gene	1125	178	318.67	1.63	2
699	BUB1	NM_004336.5	Cancer Gene	634	178	179.59	0.92	2
106821730	BUB1B-PAK6	NM_001128628.2	Cancer Gene	54	178	15.3	0.08	2
705	BYSL	NM_004053.4	CUP Gene	55	178	15.58	0.08	2
712	C1QA	NM_015991.4	IO Gene	844	178	239.08	1.23	2
713	C1QB	NM_000491.5	IO Gene	3458	178	979.53	5.02	2
708	C1QBP	NM_001212.4	IO Gene	759	178	215	1.1	2
715	C1R	NM_001733.7	IO Gene	801	178	226.9	1.16	2
716	C1S	NM_001734.5	IO Gene	1281	178	362.86	1.86	2
717	C2	NM_000063.6	IO Gene	445	178	126.05	0.65	2
9847	C2CD5	NM_001286176.1	Cancer Gene	326	178	92.34	0.47	2
718	C3	NM_000064.4	IO Gene	13646	178	3865.43	19.82	2
719	C3AR1	NM_004054.4	IO Gene	452	178	128.04	0.66	2
721	C4B	NM_001002029.3	IO Gene	1143	178	323.77	1.66	2
722	C4BPA	NM_000715.4	IO Gene	28	178	7.93	0.04	2
727	C5	NM_001735.3	IO Gene	231	178	65.43	0.34	2
728	C5AR1	NM_001736.4	CUP Gene	246.81	178	69.91	0.36	2
729	C6	NM_000065.4	IO Gene	1	178	0.28	0	2
730	C7	NM_000587.4	IO Gene	1499.98	178	424.89	2.18	2
731	C8A	NM_000562.3	IO Gene	10	178	2.83	0.01	2
732	C8B	NM_000066.4	IO Gene	1	178	0.28	0	2
733	C8G	NM_000606.3	IO Gene	20	178	5.67	0.03	2
116328	C8orf34	NM_052958.4	FUS Gene	19	209	4.58	0.02	3
735	C9	NM_001737.5	IO Gene	41	178	11.61	0.06	2
771	CA12	NM_001218.5	CUP Gene	94	178	26.63	0.14	2
760	CA2	NM_000067.3	CUP Gene	425	178	120.39	0.62	2
762	CA4	NM_000717.5	IO Gene	21	178	5.95	0.03	2
775	CACNA1C	NM_000719.7	Cancer Gene	133	178	37.67	0.19	2
776	CACNA1D	NM_001128840.3	Cancer Gene	138	178	39.09	0.2	2
777	CACNA1E	NM_001205293.3	Cancer Gene	29	178	8.21	0.04	2
8913	CACNA1G	NM_018896.5	Cancer Gene	11	178	3.12	0.02	2
8912	CACNA1H	NM_021098.3	Cancer Gene	151	178	42.77	0.22	2
781	CACNA2D1	NM_000722.4	FUS Gene	124	267	23.42	0.12	3
9254	CACNA2D2	NM_006030.4	Cancer Gene	39	178	11.05	0.06	2
55799	CACNA2D3	NM_018398.3	Cancer Gene	6	178	1.7	0.01	2
93589	CACNA2D4	NM_172364.5	Cancer Gene	9	178	2.55	0.01	2
783	CACNB2	NM_201596.3	Cancer Gene	68.33	178	19.36	0.1	2
784	CACNB3	NM_000725.4	Cancer Gene	141	178	39.94	0.2	2
785	CACNB4	NM_000726.4	Cancer Gene	28	178	7.93	0.04	2
786	CACNG1	NM_000727.4	Cancer Gene	4	178	1.13	0.01	2
27092	CACNG4	NM_014405.4	Cancer Gene	32	178	9.06	0.05	2
59285	CACNG6	NM_145814.1	Cancer Gene	31	178	8.78	0.05	2
8618	CADPS	NM_003716.4	CUP Gene	21	178	5.95	0.03	2
801	CALM1	NM_006888.6	Cancer Gene	14511	178	4110.46	21.08	2
805	CALM2	NM_001743.6	Cancer Gene	3058	178	866.22	4.44	2
808	CALM3	NM_005184.4	Cancer Gene	9689	178	2744.55	14.07	2
810	CALML3	NM_005185.4	Cancer Gene	496	178	140.5	0.72	2
91860	CALML4	NM_033429.2	Cancer Gene	268	178	75.91	0.39	2
51806	CALML5	NM_017422.5	Cancer Gene	161	178	45.61	0.23	2
163688	CALML6	NM_138705.4	Cancer Gene	31	178	8.78	0.05	2
8536	CAMK1	NM_003656.5	Cancer Gene	85	178	24.08	0.12	2
57118	CAMK1D	NM_153498.4	Cancer Gene	584.45	178	165.55	0.85	2
57172	CAMK1G	NM_020439.3	Cancer Gene	0	178	0	0	2
815	CAMK2A	NM_015981.4	Cancer Gene	1	178	0.28	0	2
816	CAMK2B	NM_001220.5	Cancer Gene	3	178	0.85	0	2
817	CAMK2D	NM_001321571.2	Cancer Gene	1485	178	420.65	2.16	2
818	CAMK2G	NM_001367534.1	Cancer Gene	1020	178	288.93	1.48	2
814	CAMK4	NM_001744.6	Cancer Gene	435.08	178	123.24	0.63	2
820	CAMP	NM_004345.5	IO Gene	16	178	4.53	0.02	2
824	CAPN2	NM_001748.5	Cancer Gene	2108	178	597.12	3.06	2
827	CAPN6	NM_014289.4	CUP Gene	60	178	17	0.09	2
830	CAPZA2	NM_006136.3	FUS Gene	2183.33	238	462.55	2.37	3
84433	CARD11	NM_032415.6	IO Gene	2276	178	644.71	3.31	2
64170	CARD9	NM_052813.5	IO Gene	23	178	6.52	0.03	2
834	CASP1	NM_001257118.3	IO Gene	1743	178	493.73	2.53	2
843	CASP10	NM_032977.4	IO Gene	396	178	112.17	0.58	2
100506742	CASP12	NR_034068.2	Cancer Gene	20	178	5.67	0.03	2
836	CASP3	NM_004346.4	IO Gene	94	178	26.63	0.14	2
840	CASP7	NM_033340.4	FUS Gene	664	267	125.39	0.64	3
841	CASP8	NM_001080125.2	IO Gene	1148.59	178	325.36	1.67	2
842	CASP9	NM_001229.5	Cancer Gene	239.57	178	67.86	0.35	2
857	CAV1	NM_001753.5	FUS Gene	1257	89	712.13	3.65	1
867	CBL	NM_005188.4	Cancer Gene	1043.31	178	295.53	1.52	2
868	CBLB	NM_170662.5	IO Gene	3537	178	1001.91	5.14	2
23624	CBLC	NM_012116.4	Cancer Gene	59	178	16.71	0.09	2
84869	CBR4	NM_032783.5	FUS Gene	154	89	87.25	0.45	1
23468	CBX5	NM_012117.3	FUS Gene	2985.35	178	845.64	4.34	2
200014	CC2D1B	NM_001330585.2	Cancer Gene	359.76	178	101.91	0.52	2
57805	CCAR2	NM_021174.6	FUS Gene	401	89	227.18	1.17	1
55088	CCDC186	NM_018017.4	FUS Gene	1421	89	805.04	4.13	1
55195	CCDC198	NM_018168.4	CUP Gene	18.46	178	5.23	0.03	2
8030	CCDC6	NM_005436.5	FUS Gene	3642	536	342.6	1.76	7
55297	CCDC91	NM_018318.5	FUS Gene	173	89	98.01	0.5	1
6346	CCL1	NM_002981.2	IO Gene	0	178	0	0	2
6356	CCL11	NM_002986.3	IO Gene	397	178	112.46	0.58	2
6357	CCL13	NM_005408.3	IO Gene	34	178	9.63	0.05	2
6358	CCL14	NM_032963.4	IO Gene	3361	178	952.05	4.88	2
6359	CCL15	NM_032965.6	IO Gene	4	178	1.13	0.01	2
6360	CCL16	NM_004590.4	IO Gene	21	178	5.95	0.03	2
6361	CCL17	NM_002987.3	IO Gene	140	178	39.66	0.2	2
6362	CCL18	NM_002988.4	IO Gene	5124	178	1451.45	7.44	2
6363	CCL19	NM_006274.3	IO Gene	5319	178	1506.69	7.73	2
6347	CCL2	NM_002982.4	IO Gene	3537	178	1001.91	5.14	2
6364	CCL20	NM_004591.3	IO Gene	228	178	64.58	0.33	2
6366	CCL21	NM_002989.4	IO Gene	12532	178	3549.88	18.2	2
6367	CCL22	NM_002990.5	IO Gene	95.4	178	27.02	0.14	2
6368	CCL23	NM_005064.6	IO Gene	51	178	14.45	0.07	2
6369	CCL24	NM_002991.3	IO Gene	234.2	178	66.34	0.34	2
6370	CCL25	NM_005624.3	IO Gene	12	178	3.4	0.02	2
10344	CCL26	NM_001371938.1	IO Gene	0	178	0	0	2
10850	CCL27	NM_006664.4	IO Gene	15	178	4.25	0.02	2
56477	CCL28	NM_148672.3	IO Gene	55.61	178	15.75	0.08	2
6348	CCL3	NM_002983.3	IO Gene	496.69	178	140.69	0.72	2
6349	CCL3L1	NM_021006.5	IO Gene	229.31	178	64.96	0.33	2
6351	CCL4	NM_002984.4	IO Gene	773	178	218.96	1.12	2
6352	CCL5	NM_001278736.2	IO Gene	6325.82	178	1791.88	9.19	2
6354	CCL7	NM_006273.4	IO Gene	7	178	1.98	0.01	2
6355	CCL8	NM_005623.3	IO Gene	132	178	37.39	0.19	2
8900	CCNA1	NM_003914.4	Cancer Gene	43	178	12.18	0.06	2
890	CCNA2	NM_001237.5	Cancer Gene	237	178	67.13	0.34	2
891	CCNB1	NM_031966.4	Cancer Gene	286	178	81.01	0.42	2
9133	CCNB2	NM_004701.4	Cancer Gene	426	178	120.67	0.62	2
85417	CCNB3	NM_033031.3	Cancer Gene	0	178	0	0	2
595	CCND1	NM_053056.3	Cancer Gene	1837	178	520.36	2.67	2
894	CCND2	NM_001759.4	Cancer Gene	691	178	195.74	1	2
896	CCND3	NM_001760.4	IO Gene	1345	178	380.99	1.95	2
898	CCNE1	NM_001238.4	Cancer Gene	243	178	68.83	0.35	2
9134	CCNE2	NM_057749.2	Cancer Gene	80	178	22.66	0.12	2
10309	CCNO	NM_021147.5	Cancer Gene	16	178	4.53	0.02	2
1230	CCR1	NM_001295.3	IO Gene	579	178	164.01	0.84	2
729230	CCR2	NM_001123396.3	IO Gene	621	178	175.91	0.9	2
1232	CCR3	NM_178329.3	IO Gene	76	178	21.53	0.11	2
1233	CCR4	NM_005508.5	IO Gene	892.24	178	252.74	1.3	2
1234	CCR5	NM_000579.3	IO Gene	344	178	97.44	0.5	2
1235	CCR6	NM_004367.5	IO Gene	450.03	178	127.48	0.65	2
1236	CCR7	NM_001838.4	IO Gene	472	178	133.7	0.69	2
10803	CCR9	NM_031200.3	IO Gene	0	178	0	0	2
9034	CCRL2	NM_003965.5	IO Gene	101	178	28.61	0.15	2
9398	CD101	NM_004258.5	IO Gene	64	178	18.13	0.09	2
929	CD14	NM_000591.4	IO Gene	1594	178	451.52	2.32	2
11126	CD160	NM_007053.4	IO Gene	7	178	1.98	0.01	2
9332	CD163	NM_203416.3	IO Gene	549	178	155.51	0.8	2
8763	CD164	NM_006016.6	IO Gene	4423	178	1252.88	6.43	2
4064	CD180	NM_005582.3	IO Gene	3297.72	178	934.13	4.79	2
930	CD19	NM_001770.6	IO Gene	2531	178	716.94	3.68	2
909	CD1A	NM_001763.3	IO Gene	54	178	15.3	0.08	2
910	CD1B	NM_001764.3	IO Gene	9	178	2.55	0.01	2
911	CD1C	NM_001765.3	IO Gene	1969	178	557.75	2.86	2
912	CD1D	NM_001371762.2	IO Gene	187	178	52.97	0.27	2
913	CD1E	NM_030893.4	IO Gene	49	178	13.88	0.07	2
914	CD2	NM_001767.5	IO Gene	4261	178	1206.99	6.19	2
4345	CD200	NM_005944.7	IO Gene	1270	178	359.75	1.84	2
50489	CD207	NM_015717.5	IO Gene	59	178	16.71	0.09	2
30835	CD209	NM_021155.4	IO Gene	157.21	178	44.53	0.23	2
933	CD22	NM_001771.4	IO Gene	2990	178	846.96	4.34	2
10666	CD226	NM_001303618.2	Cancer Gene	771.25	178	218.47	1.12	2
100133941	CD24	NM_001291738.1	IO Gene	1568.89	178	444.41	2.28	2
51744	CD244	NM_016382.4	IO Gene	83	178	23.51	0.12	2
919	CD247	NM_198053.2	IO Gene	819	178	231.99	1.19	2
939	CD27	NM_001242.4	IO Gene	2436	178	690.03	3.54	2
29126	CD274	NM_014143.4	IO Gene	216	178	61.19	0.31	2
80381	CD276	NM_001024736.2	IO Gene	441	178	124.92	0.64	2
940	CD28	NM_006139.4	IO Gene	1220.89	178	345.84	1.77	2
11314	CD300A	NM_007261.4	CUP Gene	163	178	46.17	0.24	2
945	CD33	NM_001772.4	IO Gene	631	178	178.74	0.92	2
947	CD34	NM_001025109.2	IO Gene	723.89	178	205.05	1.05	2
948	CD36	NM_001001548.2	IO Gene	236.95	178	67.12	0.34	2
951	CD37	NM_001774.3	IO Gene	6979	178	1976.91	10.14	2
952	CD38	NM_001775.4	IO Gene	420.29	178	119.05	0.61	2
915	CD3D	NM_000732.4	IO Gene	1369	178	387.79	1.99	2
916	CD3E	NM_000733.4	IO Gene	5772	178	1635	8.38	2
917	CD3G	NM_000073.2	IO Gene	1939.75	178	549.46	2.82	2
920	CD4	NM_000616.5	IO Gene	1599	178	452.94	2.32	2
958	CD40	NM_001250.6	IO Gene	1673	178	473.9	2.43	2
959	CD40LG	NM_000074.3	IO Gene	235	178	66.57	0.34	2
960	CD44	NM_000610.4	IO Gene	3884	178	1100.2	5.64	2
4179	CD46	NM_002389.4	IO Gene	1193	178	337.93	1.73	2
961	CD47	NM_198793.2	IO Gene	2164	178	612.99	3.14	2
962	CD48	NM_001778.4	IO Gene	2413	178	683.52	3.51	2
921	CD5	NM_014207.4	IO Gene	1885	178	533.95	2.74	2
1043	CD52	NM_001803.3	IO Gene	29198	178	8270.77	42.41	2
963	CD53	NM_000560.4	IO Gene	6793	178	1924.22	9.87	2
1604	CD55	NM_000574.5	IO Gene	3341	178	946.39	4.85	2
965	CD58	NM_001779.3	IO Gene	1623	178	459.74	2.36	2
966	CD59	NM_203330.2	IO Gene	957.24	178	271.15	1.39	2
923	CD6	NM_006725.5	IO Gene	3749	178	1061.96	5.45	2
967	CD63	NM_001780.5	IO Gene	4063	178	1150.91	5.9	2
968	CD68	NM_001251.3	IO Gene	11268.9	178	3192.09	16.37	2
969	CD69	NM_001781.2	IO Gene	1114	178	315.56	1.62	2
924	CD7	NM_006137.7	IO Gene	1857	178	526.02	2.7	2
970	CD70	NM_001252.5	IO Gene	4	178	1.13	0.01	2
972	CD74	NM_001025159.2	FUS Gene	278499	772	18189.4	93.28	11
973	CD79A	NM_001783.4	IO Gene	6134	178	1737.55	8.91	2
974	CD79B	NM_001039933.3	IO Gene	881	178	249.56	1.28	2
941	CD80	NM_005191.4	IO Gene	252	178	71.38	0.37	2
975	CD81	NM_004356.3	IO Gene	5973	178	1691.94	8.68	2
9308	CD83	NM_004233.4	IO Gene	2317	178	656.32	3.37	2
8832	CD84	NM_003874.4	IO Gene	1322.78	178	374.7	1.92	2
942	CD86	NM_175862.5	IO Gene	1337	178	378.73	1.94	2
925	CD8A	NM_001768.6	IO Gene	862	178	244.17	1.25	2
926	CD8B	NM_004931.5	IO Gene	868	178	245.87	1.26	2
928	CD9	NM_001769.4	IO Gene	1724	178	488.35	2.5	2
10225	CD96	NM_005816.5	IO Gene	2698.4	178	764.36	3.92	2
4267	CD99	NM_002414.5	IO Gene	3825	178	1083.49	5.56	2
8556	CDC14A	NM_003672.4	Cancer Gene	692	178	196.02	1.01	2
8555	CDC14B	NM_033331.4	Cancer Gene	38	178	10.76	0.06	2
991	CDC20	NM_001255.3	CUP Gene	372	178	105.37	0.54	2
993	CDC25A	NM_001789.3	Cancer Gene	27	178	7.65	0.04	2
994	CDC25B	NM_021873.3	Cancer Gene	2636	178	746.69	3.83	2
995	CDC25C	NM_001790.5	Cancer Gene	42	178	11.9	0.06	2
996	CDC27	NM_001256.6	FUS Gene	650	89	368.24	1.89	1
998	CDC42	NM_001791.4	Cancer Gene	4730.15	178	1339.89	6.87	2
11135	CDC42EP1	NM_152243.3	CUP Gene	2214	178	627.15	3.22	2
990	CDC6	NM_001254.4	Cancer Gene	178.81	178	50.65	0.26	2
8317	CDC7	NM_003503.4	Cancer Gene	292	178	82.71	0.42	2
83461	CDCA3	NM_031299.6	CUP Gene	316	178	89.51	0.46	2
999	CDH1	NM_004360.5	IO Gene	2617	178	741.3	3.8	2
1009	CDH11	NM_001797.4	CUP Gene	594	178	168.26	0.86	2
1014	CDH16	NM_004062.4	CUP Gene	2	178	0.57	0	2
1015	CDH17	NM_004063.4	Cancer Gene	68	178	19.26	0.1	2
1000	CDH2	NM_001792.5	CUP Gene	77	178	21.81	0.11	2
1001	CDH3	NM_001793.6	CUP Gene	1284.63	178	363.89	1.87	2
1003	CDH5	NM_001795.5	IO Gene	248	178	70.25	0.36	2
983	CDK1	NM_001786.5	IO Gene	144	178	40.79	0.21	2
51755	CDK12	NM_016507.4	FUS Gene	1137	89	644.14	3.3	1
1017	CDK2	NM_001798.5	Cancer Gene	999	178	282.98	1.45	2
1019	CDK4	NM_000075.4	Cancer Gene	672.11	178	190.39	0.98	2
1021	CDK6	NM_001145306.1	Cancer Gene	456	178	129.17	0.66	2
1026	CDKN1A	NM_078467.2	IO Gene	974	178	275.9	1.41	2
1027	CDKN1B	NM_004064.4	Cancer Gene	2010	178	569.36	2.92	2
1028	CDKN1C	NM_000076.2	Cancer Gene	58	178	16.43	0.08	2
1029	CDKN2A	NM_000077.4	Cancer Gene	305	178	86.4	0.44	2
1030	CDKN2B	NM_004936.4	Cancer Gene	183	178	51.84	0.27	2
1031	CDKN2C	NM_078626.3	Cancer Gene	226	178	64.02	0.33	2
1032	CDKN2D	NM_001800.4	Cancer Gene	308	178	87.25	0.45	2
1033	CDKN3	NM_005192.4	Cancer Gene	372	178	105.37	0.54	2
1045	CDX2	NM_001265.6	Cancer Gene	32	178	9.06	0.05	2
634	CEACAM1	NM_001712.5	IO Gene	1600.62	178	453.4	2.33	2
1084	CEACAM3	NM_001815.5	CUP Gene	143	178	40.51	0.21	2
1048	CEACAM5	NM_004363.6	CUP Gene	417.37	178	118.23	0.61	2
4680	CEACAM6	NM_002483.7	IO Gene	8340.37	178	2362.53	12.12	2
1088	CEACAM8	NM_001816.4	IO Gene	43.81	178	12.41	0.06	2
1050	CEBPA	NM_004364.4	Cancer Gene	389	178	110.19	0.57	2
1051	CEBPB	NM_005194.4	IO Gene	1456	178	412.43	2.12	2
1053	CEBPE	NM_001805.3	Cancer Gene	35	178	9.91	0.05	2
1952	CELSR2	NM_001408.3	CUP Gene	153	178	43.34	0.22	2
1063	CENPF	NM_016343.4	CUP Gene	548	178	155.23	0.8	2
11116	CEP43	NM_007045.4	FUS Gene	256.96	89	145.58	0.75	1
55165	CEP55	NM_018131.5	CUP Gene	144	178	40.79	0.21	2
55722	CEP72	NM_018140.4	FUS Gene	201	89	113.87	0.58	1
387119	CEP85L	NM_001178035.1	FUS Gene	815	178	230.86	1.18	2
84902	CEP89	NM_032816.5	FUS Gene	257.69	178	72.99	0.37	2
23491	CES3	NM_024922.6	CUP Gene	10	178	2.83	0.01	2
629	CFB	NM_001710.6	IO Gene	295	178	83.56	0.43	2
1675	CFD	NM_001928.4	IO Gene	684	178	193.75	0.99	2
3426	CFI	NM_000204.4	IO Gene	331	178	93.76	0.48	2
1072	CFL1	NM_005507.3	Cancer Gene	7645	178	2165.56	11.11	2
5199	CFP	NM_001145252.3	IO Gene	224	178	63.45	0.33	2
115004	CGAS	NM_138441.3	CUP Gene	646.95	178	183.26	0.94	2
1101	CHAD	NM_001267.3	Cancer Gene	111	178	31.44	0.16	2
1111	CHEK1	NM_001274.5	Cancer Gene	119	178	33.71	0.17	2
11200	CHEK2	NM_007194.4	Cancer Gene	165	178	46.74	0.24	2
1113	CHGA	NM_001275.4	CUP Gene	794	178	224.91	1.15	2
1116	CHI3L1	NM_001276.4	CUP Gene	644	178	182.42	0.94	2
1118	CHIT1	NM_003465.3	IO Gene	317	178	89.79	0.46	2
1131	CHRM3	NM_001347716.2	CUP Gene	5	178	1.42	0.01	2
22856	CHSY1	NM_014918.5	CUP Gene	614	178	173.92	0.89	2
26097	CHTOP	NM_001206612.1	FUS Gene	346	89	196.02	1.01	1
1147	CHUK	NM_001278.5	IO Gene	266	178	75.35	0.39	2
23152	CIC	NM_015125.4	Cancer Gene	1778	178	503.64	2.58	2
1149	CIDEA	NM_001279.4	FUS Gene	26	89	14.73	0.08	1
4261	CIITA	NM_000246.3	IO Gene	771.34	178	218.49	1.12	2
11113	CIT	NM_001206999.2	FUS Gene	154	178	43.62	0.22	2
51192	CKLF	NM_016951.3	IO Gene	1194	178	338.22	1.73	2
1163	CKS1B	NM_001826.3	Cancer Gene	1271	178	360.03	1.85	2
1164	CKS2	NM_001827.3	Cancer Gene	433	178	122.65	0.63	2
23529	CLCF1	NM_013246.3	Cancer Gene	107	178	30.31	0.16	2
1185	CLCN6	NM_001286.4	FUS Gene	368	149	124.53	0.64	2
51208	CLDN18	NM_001002026.3	FUS Gene	445.39	476	47.18	0.24	6
10462	CLEC10A	NM_001330070.2	IO Gene	1004	178	284.4	1.46	2
161198	CLEC14A	NM_175060.3	CUP Gene	537	178	152.11	0.78	2
50856	CLEC4A	NM_016184.3	IO Gene	208	178	58.92	0.3	2
170482	CLEC4C	NM_001371390.1	IO Gene	151	178	42.77	0.22	2
26253	CLEC4E	NM_014358.4	CUP Gene	8	178	2.27	0.01	2
23601	CLEC5A	NM_013252.3	IO Gene	14	178	3.97	0.02	2
93978	CLEC6A	NM_001007033.2	IO Gene	8	178	2.27	0.01	2
64581	CLEC7A	NM_197947.3	IO Gene	351.72	178	99.63	0.51	2
160365	CLECL1	NM_172004.3	CUP Gene	534	178	151.26	0.78	2
6249	CLIP1	NM_002956.2	FUS Gene	653	387	85.08	0.44	5
1213	CLTC	NM_004859.4	FUS Gene	8014.27	356	1135.08	5.82	4
1191	CLU	NM_001831.4	IO Gene	4520	178	1280.36	6.57	2
1215	CMA1	NM_001836.5	IO Gene	77	178	21.81	0.11	2
1240	CMKLR1	NM_001142343.2	IO Gene	173	178	49	0.25	2
146223	CMTM4	NM_181521.3	CUP Gene	32	178	9.06	0.05	2
54918	CMTM6	NM_017801.3	CUP Gene	291	178	82.43	0.42	2
29097	CNIH4	NM_014184.4	FUS Gene	239.77	89	135.84	0.7	1
25904	CNOT10	NM_001256742.1	Cancer Gene	578	178	163.73	0.84	2
4848	CNOT2	NM_014515.6	CUP Gene	1596	178	452.09	2.32	2
4850	CNOT4	NM_001190850.1	IO Gene	1792	178	507.61	2.6	2
1271	CNTFR	NM_147164.3	Cancer Gene	13	178	3.68	0.02	2
11064	CNTRL	NM_007018.5	FUS Gene	438	89	248.14	1.27	1
91949	COG7	NM_153603.4	Cancer Gene	499.73	178	141.56	0.73	2
1301	COL11A1	NM_001854.4	Cancer Gene	56	178	15.86	0.08	2
1302	COL11A2	NM_080680.3	Cancer Gene	24	178	6.8	0.03	2
7373	COL14A1	NM_021110.4	FUS Gene	64	89	36.26	0.19	1
1307	COL16A1	NM_001856.4	FUS Gene	239	89	135.4	0.69	1
1308	COL17A1	NM_000494.4	CUP Gene	399	178	113.02	0.58	2
1277	COL1A1	NM_000088.3	Cancer Gene	33390	178	9458.21	48.5	2
1278	COL1A2	NM_000089.4	Cancer Gene	8446	178	2392.46	12.27	2
255631	COL24A1	NM_152890.7	Cancer Gene	23	178	6.52	0.03	2
85301	COL27A1	NM_032888.4	Cancer Gene	218	178	61.75	0.32	2
1280	COL2A1	NM_001844.5	Cancer Gene	45	178	12.75	0.07	2
1281	COL3A1	NM_000090.3	IO Gene	9562	178	2708.58	13.89	2
1282	COL4A1	NM_001845.6	Cancer Gene	880	178	249.27	1.28	2
1284	COL4A2	NM_001846.4	Cancer Gene	1570	178	444.73	2.28	2
1285	COL4A3	NM_000091.5	Cancer Gene	198	178	56.09	0.29	2
1286	COL4A4	NM_000092.5	Cancer Gene	157	178	44.47	0.23	2
1287	COL4A5	NM_033380.3	Cancer Gene	113	178	32.01	0.16	2
1288	COL4A6	NM_033641.4	Cancer Gene	69	178	19.55	0.1	2
1289	COL5A1	NM_000093.5	Cancer Gene	785	178	222.36	1.14	2
1290	COL5A2	NM_000393.5	Cancer Gene	802	178	227.18	1.17	2
1293	COL6A3	NM_004369.4	Cancer Gene	1817	178	514.69	2.64	2
131873	COL6A6	NM_001102608.2	Cancer Gene	136	178	38.52	0.2	2
81035	COLEC12	NM_130386.3	IO Gene	232.78	178	65.94	0.34	2
1311	COMP	NM_000095.3	Cancer Gene	29	178	8.21	0.04	2
11151	CORO1A	NM_001193333.2	IO Gene	8655	178	2451.66	12.57	2
1353	COX11	NM_004375.5	CUP Gene	199	178	56.37	0.29	2
1327	COX4I1	NM_001861.6	CUP Gene	2557	178	724.31	3.71	2
1329	COX5B	NM_001862.3	CUP Gene	2575	178	729.41	3.74	2
1337	COX6A1	NM_004373.4	CUP Gene	4280	178	1212.37	6.22	2
1340	COX6B1	NM_001863.5	CUP Gene	4475	178	1267.61	6.5	2
1359	CPA3	NM_001870.4	CUP Gene	697	178	197.44	1.01	2
132864	CPEB2	NM_001177382.2	CUP Gene	370	178	104.81	0.54	2
79869	CPSF7	NM_001142565.2	CUP Gene	1954	178	553.5	2.84	2
1378	CR1	NM_000573.4	IO Gene	773.4	178	219.08	1.12	2
1380	CR2	NM_001006658.2	IO Gene	3929	178	1112.95	5.71	2
1382	CRABP2	NM_001878.4	CUP Gene	141	178	39.94	0.2	2
1385	CREB1	NM_004379.5	IO Gene	389.76	178	110.41	0.57	2
10488	CREB3	NM_006368.5	Cancer Gene	330	178	93.48	0.48	2
90993	CREB3L1	NM_052854.4	Cancer Gene	445	178	126.05	0.65	2
64764	CREB3L2	NM_194071.4	Cancer Gene	2579	178	730.54	3.75	2
84699	CREB3L3	NM_032607.3	Cancer Gene	55	178	15.58	0.08	2
148327	CREB3L4	NM_001255978.2	Cancer Gene	131	178	37.11	0.19	2
9586	CREB5	NM_182898.4	FUS Gene	906	267	171.09	0.88	3
1387	CREBBP	NM_004380.3	IO Gene	1780	178	504.21	2.59	2
1398	CRK	NM_016823.4	Cancer Gene	277.12	178	78.5	0.4	2
1399	CRKL	NM_005207.4	Cancer Gene	2502.72	178	708.93	3.64	2
64109	CRLF2	NM_022148.4	Cancer Gene	20	178	5.67	0.03	2
1401	CRP	NM_000567.3	IO Gene	202	178	57.22	0.29	2
56253	CRTAM	NM_019604.4	IO Gene	246.69	178	69.88	0.36	2
1435	CSF1	NM_172212.3	IO Gene	128	178	36.26	0.19	2
1436	CSF1R	NM_005211.3	IO Gene	1870	178	529.71	2.72	2
1437	CSF2	NM_000758.4	IO Gene	86	178	24.36	0.12	2
1439	CSF2RB	NM_000395.3	IO Gene	1043	178	295.45	1.52	2
1440	CSF3	NM_172219.3	IO Gene	25	178	7.08	0.04	2
1441	CSF3R	NM_000760.4	IO Gene	106	178	30.03	0.15	2
1452	CSNK1A1	NM_001892.6	Cancer Gene	2499.48	178	708.01	3.63	2
122011	CSNK1A1L	NM_145203.6	Cancer Gene	178	178	50.42	0.26	2
1470	CST2	NM_001322.3	CUP Gene	50	178	14.16	0.07	2
541466	CT45A1	NM_001017417.2	Cancer Gene	41	178	11.61	0.06	2
1485	CTAG1B	NM_001327.2	Cancer Gene	23.54	178	6.67	0.03	2
30848	CTAG2	NM_172377.4	Cancer Gene	23.46	178	6.65	0.03	2
64693	CTAGE1	NM_172241.3	Cancer Gene	158	178	44.76	0.23	2
1487	CTBP1	NM_001012614.2	Cancer Gene	719	178	203.67	1.04	2
1488	CTBP2	NM_022802.3	Cancer Gene	154	178	43.62	0.22	2
140690	CTCFL	NM_001269041.1	Cancer Gene	11	178	3.12	0.02	2
1493	CTLA4	NM_005214.5	IO Gene	481	178	136.25	0.7	2
1495	CTNNA1	NM_001903.5	Cancer Gene	856	178	242.47	1.24	2
1496	CTNNA2	NM_001282597.2	Cancer Gene	27	178	7.65	0.04	2
29119	CTNNA3	NM_013266.4	FUS Gene	54	267	10.2	0.05	3
1499	CTNNB1	NM_001904.4	Cancer Gene	1197	178	339.07	1.74	2
11330	CTRC	NM_007272.3	FUS Gene	38.63	89	21.89	0.11	1
1075	CTSC	NM_001814.6	CUP Gene	1940	178	549.53	2.82	2
1511	CTSG	NM_001911.3	IO Gene	81	178	22.94	0.12	2
1512	CTSH	NM_004390.5	IO Gene	6284	178	1780.04	9.13	2
1514	CTSL	NM_001912.5	IO Gene	2319	178	656.89	3.37	2
1520	CTSS	NM_004079.5	IO Gene	2133.76	178	604.42	3.1	2
1515	CTSV	NM_001333.4	Cancer Gene	74	178	20.96	0.11	2
1521	CTSW	NM_001335.4	IO Gene	1380	178	390.91	2	2
2017	CTTN	NM_005231.4	FUS Gene	985	89	558.03	2.86	1
8454	CUL1	NM_003592.3	Cancer Gene	922	178	261.17	1.34	2
8453	CUL2	NM_003591.4	Cancer Gene	1167	178	330.57	1.7	2
8452	CUL3	NM_003590.5	Cancer Gene	887	178	251.26	1.29	2
1523	CUX1	NM_181552.4	FUS Gene	961	267	181.48	0.93	3
80157	CWH43	NM_025087.3	FUS Gene	57	89	32.29	0.17	1
6376	CX3CL1	NM_002996.6	IO Gene	242	178	68.55	0.35	2
1524	CX3CR1	NM_001337.4	IO Gene	131	178	37.11	0.19	2
1525	CXADR	NM_001338.5	CUP Gene	442.28	178	125.28	0.64	2
2919	CXCL1	NM_001511.4	IO Gene	1656.66	178	469.27	2.41	2
3627	CXCL10	NM_001565.4	IO Gene	242	178	68.55	0.35	2
6373	CXCL11	NM_005409.5	IO Gene	14	178	3.97	0.02	2
6387	CXCL12	NM_199168.4	IO Gene	1441	178	408.18	2.09	2
10563	CXCL13	NM_001371558.1	IO Gene	4390	178	1243.53	6.38	2
9547	CXCL14	NM_004887.5	IO Gene	435	178	123.22	0.63	2
58191	CXCL16	NM_022059.4	IO Gene	1806.51	178	511.72	2.62	2
2920	CXCL2	NM_002089.4	IO Gene	805.14	178	228.07	1.17	2
2921	CXCL3	NM_002090.3	IO Gene	188.2	178	53.31	0.27	2
6374	CXCL5	NM_002994.5	IO Gene	119	178	33.71	0.17	2
6372	CXCL6	NM_002993.4	IO Gene	118	178	33.43	0.17	2
3576	CXCL8	NM_000584.4	IO Gene	1312	178	371.64	1.91	2
4283	CXCL9	NM_002416.3	IO Gene	1454	178	411.87	2.11	2
3577	CXCR1	NM_000634.3	IO Gene	154	178	43.62	0.22	2
3579	CXCR2	NM_001557.4	IO Gene	99	178	28.04	0.14	2
2833	CXCR3	NM_001504.2	IO Gene	380	178	107.64	0.55	2
7852	CXCR4	NM_003467.3	IO Gene	10708	178	3033.2	15.55	2
643	CXCR5	NM_001716.5	IO Gene	446	178	126.34	0.65	2
10663	CXCR6	NM_006564.2	IO Gene	104	178	29.46	0.15	2
80319	CXXC4	NM_025212.4	Cancer Gene	12	178	3.4	0.02	2
51523	CXXC5	NM_016463.9	CUP Gene	662	178	187.52	0.96	2
1534	CYB561	NM_001915.4	CUP Gene	101.73	178	28.82	0.15	2
1536	CYBB	NM_000397.4	IO Gene	3819	178	1081.79	5.55	2
54205	CYCS	NM_018947.6	Cancer Gene	1399.57	178	396.45	2.03	2
26999	CYFIP2	NM_001037333.3	IO Gene	2499	178	707.88	3.63	2
1540	CYLD	NM_001042355.2	IO Gene	1626	178	460.59	2.36	2
1586	CYP17A1	NM_000102.4	CUP Gene	22	178	6.23	0.03	2
1588	CYP19A1	NM_031226.3	CUP Gene	4	178	1.13	0.01	2
1545	CYP1B1	NM_000104.3	CUP Gene	762	178	215.85	1.11	2
1565	CYP2D6	NM_000106.6	Cancer Gene	189	178	53.54	0.27	2
1579	CYP4A11	NM_000778.4	CUP Gene	30.53	178	8.65	0.04	2
284541	CYP4A22	NM_001010969.4	CUP Gene	9.47	178	2.68	0.01	2
1582	CYP8B1	NM_004391.3	CUP Gene	164.97	178	46.73	0.24	2
84418	CYSTM1	NM_032412.4	FUS Gene	1081	89	612.42	3.14	1
1601	DAB2	NM_001343.4	CUP Gene	3467	178	982.08	5.04	2
117154	DACH2	NM_053281.3	CUP Gene	0	178	0	0	2
1612	DAPK1	NM_004938.4	Cancer Gene	466	178	132	0.68	2
23604	DAPK2	NM_001363730.2	Cancer Gene	69.41	178	19.66	0.1	2
1613	DAPK3	NM_001348.3	Cancer Gene	130	178	36.82	0.19	2
1616	DAXX	NM_001141970.2	Cancer Gene	676	178	191.49	0.98	2
1630	DCC	NM_005215.4	Cancer Gene	48	178	13.6	0.07	2
81501	DCSTAMP	NM_030788.4	CUP Gene	78	178	22.09	0.11	2
1639	DCTN1	NM_004082.4	FUS Gene	252	89	142.77	0.73	1
1642	DDB1	NM_001923.5	CUP Gene	1262	178	357.48	1.83	2
1643	DDB2	NM_000107.2	Cancer Gene	971	178	275.05	1.41	2
1649	DDIT3	NM_004083.5	Cancer Gene	68	178	19.26	0.1	2
54541	DDIT4	NM_019058.4	Cancer Gene	770	178	218.11	1.12	2
9188	DDX21	NM_004728.4	FUS Gene	2188	267	413.19	2.12	3
55510	DDX43	NM_018665.3	Cancer Gene	61	178	17.28	0.09	2
79009	DDX50	NM_024045.2	Cancer Gene	214	178	60.62	0.31	2
23586	DDX58	NM_014314.4	IO Gene	401	178	113.59	0.58	2
1672	DEFB1	NM_005218.4	IO Gene	271	178	76.76	0.39	2
613211	DEFB134	NM_001302695.1	CUP Gene	8	178	2.27	0.01	2
64798	DEPTOR	NM_022783.4	CUP Gene	172	178	48.72	0.25	2
84649	DGAT2	NM_032564.5	IO Gene	122	178	34.56	0.18	2
9993	DGCR2	NM_005137.3	FUS Gene	502	178	142.2	0.73	2
80017	DGLUCY	NM_001102368.2	CUP Gene	2067	178	585.51	3	2
1665	DHX15	NM_001358.3	FUS Gene	2217	89	1256	6.44	1
8449	DHX16	NM_003587.5	IO Gene	502	178	142.2	0.73	2
1729	DIAPH1	NM_005219.5	FUS Gene	1162	89	658.31	3.38	1
1733	DIO1	NM_000792.7	CUP Gene	3	178	0.85	0	2
1734	DIO2	NM_013989.5	CUP Gene	1281	178	362.86	1.86	2
79742	DIPK2B	NM_176819.4	CUP Gene	356.83	178	101.08	0.52	2
22943	DKK1	NM_012242.4	Cancer Gene	57	178	16.15	0.08	2
27123	DKK2	NM_014421.3	Cancer Gene	75	178	21.24	0.11	2
27121	DKK4	NM_014420.3	Cancer Gene	19	178	5.38	0.03	2
8788	DLK1	NM_003836.6	CUP Gene	224	178	63.45	0.33	2
28514	DLL1	NM_005618.4	Cancer Gene	161	178	45.61	0.23	2
10683	DLL3	NM_203486.3	Cancer Gene	20	178	5.67	0.03	2
54567	DLL4	NM_019074.4	Cancer Gene	71	178	20.11	0.1	2
1746	DLX2	NM_004405.4	Cancer Gene	19	178	5.38	0.03	2
1755	DMBT1	NM_007329.2	IO Gene	1048	178	296.86	1.52	2
85406	DNAJC14	NM_032364.5	Cancer Gene	310.24	178	87.88	0.45	2
1786	DNMT1	NM_001379.4	Cancer Gene	1027	178	290.91	1.49	2
1788	DNMT3A	NM_022552.4	Cancer Gene	730	178	206.78	1.06	2
23348	DOCK9	NM_001366683.2	IO Gene	359	178	101.69	0.52	2
8193	DPF1	NM_001135155.2	Cancer Gene	15	178	4.25	0.02	2
8110	DPF3	NM_001280543.1	Cancer Gene	103	178	29.18	0.15	2
1803	DPP4	NM_001935.4	IO Gene	25	178	7.08	0.04	2
1825	DSC3	NM_001941.5	CUP Gene	86.09	178	24.39	0.13	2
1832	DSP	NM_004415.4	CUP Gene	385	178	109.06	0.56	2
667	DST	NM_001144769.3	CUP Gene	1181	178	334.54	1.72	2
1840	DTX1	NM_004416.2	Cancer Gene	878	178	248.71	1.28	2
196403	DTX3	NM_178502.4	Cancer Gene	832	178	235.68	1.21	2
151636	DTX3L	NM_138287.3	CUP Gene	1104.88	178	312.97	1.61	2
23220	DTX4	NM_015177.2	Cancer Gene	476	178	134.83	0.69	2
53905	DUOX1	NM_175940.3	CUP Gene	182	178	51.55	0.26	2
50506	DUOX2	NM_001363711.2	CUP Gene	163	178	46.17	0.24	2
1843	DUSP1	NM_004417.4	CUP Gene	415	178	117.55	0.6	2
11221	DUSP10	NM_007207.6	Cancer Gene	399	178	113.02	0.58	2
1844	DUSP2	NM_004418.4	Cancer Gene	265	178	75.07	0.38	2
1846	DUSP4	NM_001394.7	IO Gene	369	178	104.52	0.54	2
1847	DUSP5	NM_004419.4	Cancer Gene	310	178	87.81	0.45	2
1848	DUSP6	NM_001946.4	FUS Gene	1091	356	154.52	0.79	4
1850	DUSP8	NM_004420.3	Cancer Gene	12	178	3.4	0.02	2
1855	DVL1	NM_001330311.2	Cancer Gene	229	178	64.87	0.33	2
1856	DVL2	NM_004422.3	Cancer Gene	595	178	168.54	0.86	2
1857	DVL3	NM_004423.4	Cancer Gene	800	178	226.61	1.16	2
1781	DYNC1I2	NM_001378.3	FUS Gene	739	89	418.67	2.15	1
55184	DZANK1	NM_001099407.1	FUS Gene	72.06	89	40.82	0.21	1
1869	E2F1	NM_005225.3	Cancer Gene	26	178	7.36	0.04	2
1870	E2F2	NM_004091.4	Cancer Gene	90.53	178	25.64	0.13	2
1871	E2F3	NM_001949.5	Cancer Gene	720	178	203.95	1.05	2
1874	E2F4	NM_001950.4	CUP Gene	4234	178	1199.34	6.15	2
1875	E2F5	NM_001951.4	Cancer Gene	438	178	124.07	0.64	2
10148	EBI3	NM_005755.3	IO Gene	247	178	69.97	0.36	2
51295	ECSIT	NM_016581.5	IO Gene	385	178	109.06	0.56	2
80153	EDC3	NM_025083.5	IO Gene	253	178	71.67	0.37	2
1906	EDN1	NM_001955.5	CUP Gene	53	178	15.01	0.08	2
1937	EEF1G	NM_001404.5	FUS Gene	5251	89	2974.85	15.26	1
1942	EFNA1	NM_004428.3	Cancer Gene	63	178	17.85	0.09	2
1943	EFNA2	NM_001405.4	Cancer Gene	59	178	16.71	0.09	2
1944	EFNA3	NM_004952.5	Cancer Gene	5	178	1.42	0.01	2
1945	EFNA4	NM_005227.3	Cancer Gene	126	178	35.69	0.18	2
1946	EFNA5	NM_001962.3	Cancer Gene	139	178	39.37	0.2	2
1950	EGF	NM_001963.6	Cancer Gene	12	178	3.4	0.02	2
1956	EGFR	NM_005228.5	FUS Gene	2821	685	207.65	1.06	9
54583	EGLN1	NM_022051.2	Cancer Gene	442	178	125.2	0.64	2
112398	EGLN2	NM_080732.4	Cancer Gene	1290	178	365.41	1.87	2
112399	EGLN3	NM_022073.4	Cancer Gene	277	178	78.46	0.4	2
1958	EGR1	NM_001964.3	IO Gene	2800	178	793.14	4.07	2
1959	EGR2	NM_000399.5	IO Gene	669	178	189.5	0.97	2
1960	EGR3	NM_004430.3	Cancer Gene	4410	178	1249.2	6.41	2
1962	EHHADH	NM_001966.4	CUP Gene	111.06	178	31.46	0.16	2
10209	EIF1	NM_005801.4	FUS Gene	3335.32	89	1889.56	9.69	1
5610	EIF2AK2	NM_001135651.3	IO Gene	2258.53	178	639.76	3.28	2
9451	EIF2AK3	NM_004836.7	FUS Gene	74	89	41.92	0.21	1
8890	EIF2B4	NM_001034116.1	Cancer Gene	834	178	236.24	1.21	2
51386	EIF3L	NM_016091.4	FUS Gene	3317.42	89	1879.42	9.64	1
1974	EIF4A2	NM_001967.4	FUS Gene	1815	89	1028.25	5.27	1
1978	EIF4EBP1	NM_004095.4	Cancer Gene	904	178	256.07	1.31	2
143244	EIF5AL1	NM_001099692.1	CUP Gene	431	178	122.09	0.63	2
1991	ELANE	NM_001972.4	IO Gene	26	178	7.36	0.04	2
1995	ELAVL3	NM_001420.4	FUS Gene	42	89	23.79	0.12	1
1996	ELAVL4	NM_001144774.3	Cancer Gene	1	178	0.28	0	2
2002	ELK1	NM_001114123.2	IO Gene	707	178	200.27	1.03	2
9844	ELMO1	NM_001206480.2	CUP Gene	1812	178	513.28	2.63	2
6923	ELOB	NM_007108.4	Cancer Gene	2491	178	705.61	3.62	2
6921	ELOC	NM_005648.4	Cancer Gene	1087	178	307.91	1.58	2
79071	ELOVL6	NM_024090.3	CUP Gene	139	178	39.37	0.2	2
27436	EML4	NM_019063.5	FUS Gene	34636	1107	1577.59	8.09	14
2018	EMX2	NM_004098.4	CUP Gene	49	178	13.88	0.07	2
2021	ENDOG	NM_004435.2	Cancer Gene	153	178	43.34	0.22	2
2022	ENG	NM_000118.3	IO Gene	1250	178	354.08	1.82	2
2023	ENO1	NM_001428.5	CUP Gene	2861	178	810.42	4.16	2
953	ENTPD1	NM_001776.6	IO Gene	759.07	178	215.02	1.1	2
8320	EOMES	NM_001278182.2	IO Gene	1372	178	388.64	1.99	2
2033	EP300	NM_001429.4	IO Gene	2034	178	576.16	2.95	2
2034	EPAS1	NM_001430.5	Cancer Gene	4349	178	1231.92	6.32	2
4072	EPCAM	NM_002354.3	IO Gene	740	178	209.62	1.07	2
1969	EPHA2	NM_004431.5	Cancer Gene	178	178	50.42	0.26	2
9852	EPM2AIP1	NM_014805.4	CUP Gene	1106	178	313.29	1.61	2
2056	EPO	NM_000799.4	Cancer Gene	35	178	9.91	0.05	2
2057	EPOR	NM_000121.4	Cancer Gene	27	178	7.65	0.04	2
2060	EPS15	NM_001981.3	FUS Gene	2901	89	1643.5	8.43	1
79574	EPS8L3	NM_133181.4	CUP Gene	28	178	7.93	0.04	2
2064	ERBB2	NM_004448.3	FUS Gene	6340	2189	146.03	0.75	33
2066	ERBB4	NM_005235.3	FUS Gene	35	149	11.84	0.06	2
23085	ERC1	NM_178040.4	FUS Gene	4041	298	683.73	3.51	4
2067	ERCC1	NM_001983.4	Cancer Gene	1313.55	178	372.08	1.91	2
2068	ERCC2	NM_000400.3	Cancer Gene	72	178	20.4	0.1	2
2071	ERCC3	NM_000122.2	IO Gene	681	178	192.9	0.99	2
2072	ERCC4	NM_005236.3	Cancer Gene	83.11	178	23.54	0.12	2
2073	ERCC5	NM_000123.3	Cancer Gene	1281	178	362.86	1.86	2
2074	ERCC6	NM_000124.4	Cancer Gene	694	178	196.59	1.01	2
2069	EREG	NM_001432.3	Cancer Gene	30	178	8.5	0.04	2
2078	ERG	NM_001243432.2	FUS Gene	782	327	120.58	0.62	4
11160	ERLIN2	NM_007175.8	FUS Gene	145.77	89	82.58	0.42	1
10595	ERN2	NM_033266.4	CUP Gene	265	178	75.07	0.38	2
30001	ERO1A	NM_014584.3	CUP Gene	485.26	178	137.46	0.7	2
23071	ERP44	NM_015051.3	FUS Gene	1676	89	949.5	4.87	1
2099	ESR1	NM_001122740.1	FUS Gene	578	745	39.12	0.2	10
2100	ESR2	NM_001437.2	Cancer Gene	41	178	11.61	0.06	2
23474	ETHE1	NM_014297.5	CUP Gene	350	178	99.14	0.51	2
2113	ETS1	NM_001143820.2	IO Gene	3448	178	976.7	5.01	2
2114	ETS2	NM_005239.6	Cancer Gene	2118	178	599.95	3.08	2
2115	ETV1	NM_004956.5	FUS Gene	4777	925	260.39	1.34	13
2118	ETV4	NM_001986.4	FUS Gene	875	896	49.24	0.25	13
2119	ETV5	NM_004454.3	FUS Gene	763	327	117.65	0.6	4
2120	ETV6	NM_001987.5	FUS Gene	14262	959	749.85	3.85	15
51513	ETV7	NM_016135.4	Cancer Gene	30	178	8.5	0.04	2
84141	EVA1A	NM_001135032.2	CUP Gene	18	178	5.1	0.03	2
2130	EWSR1	NM_005243.4	FUS Gene	13956	476	1478.31	7.58	6
9156	EXO1	NM_130398.4	CUP Gene	172	178	48.72	0.25	2
2138	EYA1	NM_000503.6	Cancer Gene	8	178	2.27	0.01	2
2146	EZH2	NM_004456.5	Cancer Gene	487	178	137.95	0.71	2
7430	EZR	NM_001111077.2	FUS Gene	3100	89	1756.24	9.01	1
2160	F11	NM_000128.4	FUS Gene	7	89	3.97	0.02	1
50848	F11R	NM_016946.6	FUS Gene	458.71	89	259.87	1.33	1
2161	F12	NM_000505.3	IO Gene	23	178	6.52	0.03	2
2162	F13A1	NM_000129.4	IO Gene	885	178	250.69	1.29	2
2150	F2RL1	NM_005242.6	IO Gene	74	178	20.96	0.11	2
91442	FAAP24	NM_152266.5	Cancer Gene	35.15	178	9.96	0.05	2
2168	FABP1	NM_001443.3	CUP Gene	17	178	4.82	0.02	2
2167	FABP4	NM_001442.3	CUP Gene	297	178	84.13	0.43	2
8772	FADD	NM_003824.3	IO Gene	165	178	46.74	0.24	2
10827	FAM114A2	NM_018691.4	FUS Gene	291	89	164.86	0.85	1
79843	FAM124B	NM_001122779.2	CUP Gene	79	178	22.38	0.11	2
9715	FAM131B	NM_001031690.3	FUS Gene	38	89	21.53	0.11	1
220965	FAM13C	NM_198215.4	Cancer Gene	120	178	33.99	0.17	2
83648	FAM167A	NM_053279.3	CUP Gene	45	178	12.75	0.07	2
9834	FAM30A	NR_026800.2	CUP Gene	612	178	173.36	0.89	2
2175	FANCA	NM_000135.4	Cancer Gene	97	178	27.48	0.14	2
2187	FANCB	NM_001018113.3	Cancer Gene	0	178	0	0	2
2176	FANCC	NM_000136.3	Cancer Gene	181	178	51.27	0.26	2
2177	FANCD2	NM_033084.5	Cancer Gene	478.35	178	135.5	0.69	2
2178	FANCE	NM_021922.3	Cancer Gene	42	178	11.9	0.06	2
2188	FANCF	NM_022725.4	Cancer Gene	302.39	178	85.66	0.44	2
2189	FANCG	NM_004629.1	Cancer Gene	17	178	4.82	0.02	2
55120	FANCL	NM_018062.3	Cancer Gene	175	178	49.57	0.25	2
2191	FAP	NM_004460.5	Cancer Gene	348	178	98.58	0.51	2
355	FAS	NM_000043.6	IO Gene	251	178	71.1	0.36	2
356	FASLG	NM_000639.3	IO Gene	161	178	45.61	0.23	2
2197	FAU	NM_001997.5	Cancer Gene	7158	178	2027.61	10.4	2
2203	FBP1	NM_000507.4	CUP Gene	54	178	15.3	0.08	2
23219	FBXO28	NM_015176.4	FUS Gene	548	178	155.23	0.8	2
55294	FBXW7	NM_033632.3	Cancer Gene	1800	178	509.88	2.61	2
2204	FCAR	NM_002000.4	CUP Gene	48.11	178	13.63	0.07	2
2205	FCER1A	NM_002001.3	IO Gene	145	178	41.07	0.21	2
2207	FCER1G	NM_004106.2	IO Gene	1586	178	449.26	2.3	2
2208	FCER2	NM_001220500.2	IO Gene	352	178	99.71	0.51	2
51077	FCF1	NM_015962.5	IO Gene	944.42	178	267.52	1.37	2
2209	FCGR1A	NM_000566.3	IO Gene	416.66	178	118.03	0.61	2
2212	FCGR2A	NM_021642.4	IO Gene	464	178	131.43	0.67	2
2213	FCGR2B	NM_004001.4	IO Gene	619	178	175.34	0.9	2
2214	FCGR3A	NM_001127593.1	IO Gene	124.98	178	35.4	0.18	2
2215	FCGR3B	NM_001244753.2	IO Gene	42.02	178	11.9	0.06	2
2217	FCGRT	NM_001136019.3	CUP Gene	1482	178	419.8	2.15	2
23149	FCHO1	NM_015122.3	CUP Gene	582	178	164.86	0.85	2
89848	FCHSD1	NM_033449.3	FUS Gene	177	89	100.28	0.51	1
2219	FCN1	NM_002003.5	CUP Gene	133.24	178	37.74	0.19	2
79368	FCRL2	NM_030764.4	CUP Gene	228	178	64.58	0.33	2
84824	FCRLA	NM_032738.4	IO Gene	1410	178	399.4	2.05	2
2237	FEN1	NM_004111.6	Cancer Gene	556	178	157.5	0.81	2
9638	FEZ1	NM_005103.5	IO Gene	186.75	178	52.9	0.27	2
2246	FGF1	NM_000800.5	Cancer Gene	24	178	6.8	0.03	2
2255	FGF10	NM_004465.2	Cancer Gene	40	178	11.33	0.06	2
2256	FGF11	NM_004112.4	Cancer Gene	266	178	75.35	0.39	2
2257	FGF12	NM_021032.4	Cancer Gene	78	178	22.09	0.11	2
2258	FGF13	NM_004114.5	Cancer Gene	28.03	178	7.94	0.04	2
2259	FGF14	NM_004115.3	Cancer Gene	63	178	17.85	0.09	2
8823	FGF16	NM_003868.3	Cancer Gene	157	178	44.47	0.23	2
8822	FGF17	NM_003867.4	Cancer Gene	14	178	3.97	0.02	2
8817	FGF18	NM_003862.3	Cancer Gene	6	178	1.7	0.01	2
9965	FGF19	NM_005117.3	Cancer Gene	20	178	5.67	0.03	2
2247	FGF2	NM_001361665.2	Cancer Gene	52	178	14.73	0.08	2
26281	FGF20	NM_019851.3	Cancer Gene	22	178	6.23	0.03	2
26291	FGF21	NM_019113.4	Cancer Gene	19	178	5.38	0.03	2
27006	FGF22	NM_020637.1	Cancer Gene	12	178	3.4	0.02	2
8074	FGF23	NM_020638.3	Cancer Gene	10	178	2.83	0.01	2
2248	FGF3	NM_005247.4	Cancer Gene	49	178	13.88	0.07	2
2249	FGF4	NM_002007.4	Cancer Gene	7	178	1.98	0.01	2
2250	FGF5	NM_004464.3	Cancer Gene	27.46	178	7.78	0.04	2
2251	FGF6	NM_020996.2	Cancer Gene	14	178	3.97	0.02	2
2252	FGF7	NM_002009.4	Cancer Gene	226	178	64.02	0.33	2
2253	FGF8	NM_033164.4	Cancer Gene	11	178	3.12	0.02	2
2254	FGF9	NM_002010.3	Cancer Gene	7	178	1.98	0.01	2
2260	FGFR1	NM_023110.3	FUS Gene	7850	6027	65.67	0.34	101
26127	FGFR1OP2	NM_015633.3	FUS Gene	999	89	565.96	2.9	1
2263	FGFR2	NM_000141.4	FUS Gene	5335	4915	54.73	0.28	85
2261	FGFR3	NM_000142.4	FUS Gene	1520.08	4407	17.39	0.09	72
2264	FGFR4	NM_213647.3	FUS Gene	209	3268	3.22	0.02	53
2271	FH	NM_000143.3	Cancer Gene	556	178	157.5	0.81	2
2272	FHIT	NM_002012.4	Cancer Gene	229	178	64.87	0.33	2
27145	FILIP1	NM_015687.5	FUS Gene	429	89	243.04	1.25	1
81608	FIP1L1	NM_030917.4	FUS Gene	441	89	249.84	1.28	1
23307	FKBP15	NM_015258.2	FUS Gene	1413	89	800.51	4.11	1
201163	FLCN	NM_144997.7	Cancer Gene	153.19	178	43.39	0.22	2
2312	FLG	NM_002016.2	CUP Gene	2	178	0.57	0	2
2313	FLI1	NM_002017.5	FUS Gene	3232	209	779.72	4	3
2316	FLNA	NM_001110556.2	Cancer Gene	3488	178	988.03	5.07	2
2317	FLNB	NM_001457.4	CUP Gene	845	178	239.36	1.23	2
2318	FLNC	NM_001458.4	Cancer Gene	212	178	60.05	0.31	2
2321	FLT1	NM_002019.4	Cancer Gene	387	178	109.62	0.56	2
2322	FLT3	NM_004119.3	IO Gene	67	178	18.98	0.1	2
2323	FLT3LG	NM_001459.4	IO Gene	1884	178	533.67	2.74	2
2324	FLT4	NM_182925.5	Cancer Gene	61	178	17.28	0.09	2
2335	FN1	NM_002026.3	FUS Gene	17883	565	1595.9	8.18	7
2346	FOLH1	NM_004476.3	CUP Gene	46	178	13.03	0.07	2
2353	FOS	NM_005252.4	IO Gene	1318	178	373.34	1.91	2
8061	FOSL1	NM_005438.5	Cancer Gene	201	178	56.94	0.29	2
3169	FOXA1	NM_004496.5	CUP Gene	2169	178	614.4	3.15	2
3170	FOXA2	NM_021784.4	CUP Gene	112	178	31.73	0.16	2
2296	FOXC1	NM_001453.3	CUP Gene	390	178	110.47	0.57	2
2304	FOXE1	NM_004473.4	CUP Gene	152	178	43.06	0.22	2
2290	FOXG1	NM_005249.5	CUP Gene	213	178	60.34	0.31	2
2302	FOXJ1	NM_001454.4	IO Gene	92	178	26.06	0.13	2
668	FOXL2	NM_023067.4	Cancer Gene	165	178	46.74	0.24	2
2305	FOXM1	NM_021953.4	Cancer Gene	240	178	67.98	0.35	2
2308	FOXO1	NM_002015.4	FUS Gene	1343	267	253.62	1.3	3
2309	FOXO3	NM_001455.4	Cancer Gene	1224.69	178	346.91	1.78	2
4303	FOXO4	NM_005938.4	Cancer Gene	178	178	50.42	0.26	2
50943	FOXP3	NM_014009.4	IO Gene	186	178	52.69	0.27	2
2357	FPR1	NM_002029.3	CUP Gene	97	178	27.48	0.14	2
2358	FPR2	NM_001005738.2	IO Gene	83	178	23.51	0.12	2
2359	FPR3	NM_002030.5	CUP Gene	120	178	33.99	0.17	2
10023	FRAT1	NM_005479.4	Cancer Gene	191	178	54.1	0.28	2
23401	FRAT2	NM_012083.3	Cancer Gene	396	178	112.17	0.58	2
10468	FST	NM_013409.3	Cancer Gene	12	178	3.4	0.02	2
10272	FSTL3	NM_005860.3	CUP Gene	80	178	22.66	0.12	2
8880	FUBP1	NM_003902.4	Cancer Gene	1777	178	503.36	2.58	2
2526	FUT4	NM_002033.3	IO Gene	234.41	178	66.4	0.34	2
2527	FUT5	NM_002034.2	IO Gene	114	178	32.29	0.17	2
2529	FUT7	NM_004479.4	IO Gene	183	178	51.84	0.27	2
2530	FUT8	NM_001371533.1	Cancer Gene	1221	178	345.87	1.77	2
2533	FYB1	NM_001465.6	Cancer Gene	19621	178	5557.94	28.5	2
2534	FYN	NM_153047.4	IO Gene	3057	178	865.94	4.44	2
8321	FZD1	NM_003505.2	Cancer Gene	153	178	43.34	0.22	2
11211	FZD10	NM_007197.3	Cancer Gene	240	178	67.98	0.35	2
2535	FZD2	NM_001466.4	Cancer Gene	387.99	178	109.9	0.56	2
7976	FZD3	NM_017412.4	Cancer Gene	73.37	178	20.78	0.11	2
8322	FZD4	NM_012193.4	Cancer Gene	289.05	178	81.88	0.42	2
7855	FZD5	NM_003468.4	Cancer Gene	529.01	178	149.85	0.77	2
8323	FZD6	NM_003506.4	Cancer Gene	258	178	73.08	0.37	2
8324	FZD7	NM_003507.1	Cancer Gene	219	178	62.04	0.32	2
8325	FZD8	NM_031866.2	Cancer Gene	365	178	103.39	0.53	2
8326	FZD9	NM_003508.3	Cancer Gene	285	178	80.73	0.41	2
2539	G6PD	NM_001360016.2	Cancer Gene	1487	178	421.21	2.16	2
2549	GAB1	NM_002039.4	Cancer Gene	2035	178	576.44	2.96	2
9846	GAB2	NM_080491.3	FUS Gene	992	306	163.46	0.84	4
2551	GABPA	NM_002040.4	CUP Gene	1253	178	354.93	1.82	2
2561	GABRB2	NM_001371727.1	CUP Gene	20	178	5.67	0.03	2
1647	GADD45A	NM_001924.4	Cancer Gene	368	178	104.24	0.53	2
4616	GADD45B	NM_015675.4	Cancer Gene	787	178	222.93	1.14	2
10912	GADD45G	NM_006705.4	Cancer Gene	128	178	36.26	0.19	2
90480	GADD45GIP1	NM_052850.4	Cancer Gene	715	178	202.53	1.04	2
339896	GADL1	NM_207359.2	CUP Gene	6	178	1.7	0.01	2
2543	GAGE1	NM_001040663.2	Cancer Gene	12.47	178	3.53	0.02	2
102724473	GAGE10	NM_001098413.3	Cancer Gene	0	178	0	0	2
100008586	GAGE12F	NM_001098405.2	Cancer Gene	422.22	178	119.6	0.61	2
26748	GAGE12I	NM_001477.1	Cancer Gene	0	178	0	0	2
729396	GAGE12J	NM_001098406.2	Cancer Gene	0	178	0	0	2
645051	GAGE13	NM_001098412.2	Cancer Gene	0	178	0	0	2
729447	GAGE2A	NM_001127212.1	Cancer Gene	0	178	0	0	2
2574	GAGE2C	NM_001472.2	Cancer Gene	61.31	178	17.37	0.09	2
26749	GAGE2E	NM_001127200.3	Cancer Gene	0	178	0	0	2
2597	GAPDH	NM_002046.7	Cancer Gene	19612	178	5555.39	28.49	2
2619	GAS1	NM_002048.3	Cancer Gene	547	178	154.95	0.79	2
2623	GATA1	NM_002049.4	Cancer Gene	25	178	7.08	0.04	2
2624	GATA2	NM_032638.5	Cancer Gene	78	178	22.09	0.11	2
2625	GATA3	NM_002051.3	IO Gene	829	178	234.83	1.2	2
2633	GBP1	NM_002053.3	IO Gene	195	178	55.24	0.28	2
2634	GBP2	NM_004120.5	CUP Gene	978	178	277.03	1.42	2
115361	GBP4	NM_052941.5	CUP Gene	1471.62	178	416.86	2.14	2
2641	GCG	NM_002054.5	CUP Gene	59	178	16.71	0.09	2
2642	GCGR	NM_000160.5	FUS Gene	15	89	8.5	0.04	1
9518	GDF15	NM_004864.4	CUP Gene	643	178	182.14	0.93	2
392255	GDF6	NM_001001557.4	Cancer Gene	119	178	33.71	0.17	2
50628	GEMIN4	NM_015721.3	CUP Gene	235	178	66.57	0.34	2
2670	GFAP	NM_002055.5	CUP Gene	28	178	7.93	0.04	2
27069	GHITM	NM_014394.3	FUS Gene	1601	89	907.01	4.65	1
2690	GHR	NM_000163.5	Cancer Gene	22	178	6.23	0.03	2
55303	GIMAP4	NM_018326.3	CUP Gene	1013	178	286.95	1.47	2
474344	GIMAP6	NM_024711.6	CUP Gene	1068	178	302.53	1.55	2
9815	GIT2	NM_057170.5	FUS Gene	130	89	73.65	0.38	1
2697	GJA1	NM_000165.5	CUP Gene	200	178	56.65	0.29	2
10804	GJB6	NM_001110219.3	CUP Gene	73	178	20.68	0.11	2
80318	GKAP1	NM_001135953.1	FUS Gene	70	89	39.66	0.2	1
2735	GLI1	NM_005269.3	Cancer Gene	233	178	66	0.34	2
2736	GLI2	NM_001371271.1	Cancer Gene	43	178	12.18	0.06	2
2737	GLI3	NM_000168.6	Cancer Gene	188	178	53.25	0.27	2
169792	GLIS3	NM_001042413.2	CUP Gene	210	178	59.49	0.31	2
51031	GLOD4	NM_016080.3	FUS Gene	75	89	42.49	0.22	1
2744	GLS	NM_014905.5	Cancer Gene	1059	178	299.98	1.54	2
2746	GLUD1	NM_005271.5	CUP Gene	496	178	140.5	0.72	2
2752	GLUL	NM_001033044.4	CUP Gene	1727.98	178	489.48	2.51	2
51291	GMIP	NM_016573.4	CUP Gene	1542	178	436.79	2.24	2
2767	GNA11	NM_002067.5	Cancer Gene	361	178	102.26	0.52	2
9630	GNA14	NM_004297.4	CUP Gene	144	178	40.79	0.21	2
2776	GNAQ	NM_002072.5	Cancer Gene	930	178	263.44	1.35	2
2778	GNAS	NM_000516.6	Cancer Gene	14944	178	4233.11	21.71	2
55970	GNG12	NM_018841.6	Cancer Gene	489	178	138.52	0.71	2
2786	GNG4	NM_001098722.2	Cancer Gene	73.86	178	20.92	0.11	2
2788	GNG7	NM_052847.3	Cancer Gene	370.31	178	104.9	0.54	2
2792	GNGT1	NM_021955.5	Cancer Gene	1	178	0.28	0	2
26354	GNL3	NM_014366.5	CUP Gene	783	178	221.8	1.14	2
10578	GNLY	NM_006433.5	IO Gene	695	178	196.87	1.01	2
9950	GOLGA5	NM_005113.4	FUS Gene	715	89	405.07	2.08	1
57120	GOPC	NM_020399.4	FUS Gene	272	89	154.1	0.79	1
2805	GOT1	NM_002079.3	CUP Gene	208	178	58.92	0.3	2
2806	GOT2	NM_002080.4	CUP Gene	151	178	42.77	0.22	2
63906	GPATCH3	NM_022078.3	IO Gene	266	178	75.35	0.39	2
2239	GPC4	NM_001448.3	Cancer Gene	71	178	20.11	0.1	2
2821	GPI	NM_000175.5	IO Gene	1639.2	178	464.33	2.38	2
2824	GPM6B	NM_001001995.3	CUP Gene	26	178	7.36	0.04	2
26996	GPR160	NM_014373.3	CUP Gene	952	178	269.67	1.38	2
2841	GPR18	NM_001098200.1	IO Gene	1254	178	355.21	1.82	2
2827	GPR3	NM_005281.4	CUP Gene	97	178	27.48	0.14	2
2873	GPS1	NM_001321089.2	Cancer Gene	1809	178	512.43	2.63	2
63940	GPSM3	NM_001276501.2	CUP Gene	9686	178	2743.7	14.07	2
2875	GPT	NM_005309.3	CUP Gene	19	178	5.38	0.03	2
2876	GPX1	NM_000581.4	CUP Gene	3238	178	917.21	4.7	2
2878	GPX3	NM_002084.5	CUP Gene	702	178	198.85	1.02	2
2879	GPX4	NM_002085.5	CUP Gene	8939	178	2532.1	12.99	2
9402	GRAP2	NM_004810.4	IO Gene	621	178	175.91	0.9	2
2887	GRB10	NM_001350814.2	FUS Gene	189	178	53.54	0.27	2
2885	GRB2	NM_002086.5	Cancer Gene	1450.65	178	410.92	2.11	2
2886	GRB7	NM_005310.5	Cancer Gene	201	178	56.94	0.29	2
26585	GREM1	NM_013372.7	CUP Gene	442.95	178	125.47	0.64	2
2892	GRIA3	NM_007325.5	Cancer Gene	54	178	15.3	0.08	2
2902	GRIN1	NM_007327.4	Cancer Gene	47	178	13.31	0.07	2
2903	GRIN2A	NM_001134407.3	Cancer Gene	8	178	2.27	0.01	2
2904	GRIN2B	NM_000834.4	Cancer Gene	192	178	54.39	0.28	2
56850	GRIPAP1	NM_020137.5	FUS Gene	607	178	171.94	0.88	2
2932	GSK3B	NM_002093.4	Cancer Gene	1054	178	298.56	1.53	2
2934	GSN	NM_198252.3	Cancer Gene	2416	178	684.37	3.51	2
2938	GSTA1	NM_145740.5	Cancer Gene	75.52	178	21.39	0.11	2
2939	GSTA2	NM_000846.5	Cancer Gene	11.4	178	3.23	0.02	2
2940	GSTA3	NM_000847.5	Cancer Gene	6	178	1.7	0.01	2
2941	GSTA4	NM_001512.4	Cancer Gene	159	178	45.04	0.23	2
221357	GSTA5	NM_153699.1	Cancer Gene	4.07	178	1.15	0.01	2
2944	GSTM1	NM_000561.4	Cancer Gene	510.95	178	144.73	0.74	2
2946	GSTM2	NM_000848.4	Cancer Gene	1035.35	178	293.28	1.5	2
2947	GSTM3	NM_000849.5	Cancer Gene	66.56	178	18.85	0.1	2
2948	GSTM4	NM_000850.5	Cancer Gene	1094.71	178	310.09	1.59	2
2949	GSTM5	NM_000851.4	Cancer Gene	89	178	25.21	0.13	2
9446	GSTO1	NM_004832.3	Cancer Gene	673	178	190.64	0.98	2
119391	GSTO2	NM_183239.2	Cancer Gene	8	178	2.27	0.01	2
2950	GSTP1	NM_000852.4	Cancer Gene	7321	178	2073.78	10.63	2
2952	GSTT1	NM_000853.3	Cancer Gene	117	178	33.14	0.17	2
2953	GSTT2	NR_126445.2	Cancer Gene	0	178	0	0	2
653689	GSTT2B	NM_001080843.3	Cancer Gene	45	178	12.75	0.07	2
2967	GTF2H3	NM_001516.5	Cancer Gene	677.68	178	191.96	0.98	2
2969	GTF2I	NM_032999.4	FUS Gene	4078	178	1155.15	5.92	2
9569	GTF2IRD1	NM_016328.3	FUS Gene	104	89	58.92	0.3	1
2975	GTF3C1	NM_001520.4	IO Gene	376	178	106.51	0.55	2
23560	GTPBP4	NM_012341.3	CUP Gene	1010.95	178	286.37	1.47	2
2990	GUSB	NM_000181.4	Cancer Gene	962	178	272.5	1.4	2
2992	GYG1	NM_004130.3	FUS Gene	350	89	198.29	1.02	1
3001	GZMA	NM_006144.4	IO Gene	479	178	135.68	0.7	2
3002	GZMB	NM_004131.6	IO Gene	1465.06	178	415	2.13	2
2999	GZMH	NM_033423.5	IO Gene	84.94	178	24.06	0.12	2
3003	GZMK	NM_002104.3	IO Gene	2088	178	591.46	3.03	2
3004	GZMM	NM_005317.4	IO Gene	201	178	56.94	0.29	2
3014	H2AX	NM_002105.2	Cancer Gene	831	178	235.39	1.21	2
3020	H3-3A	NM_002107.6	Cancer Gene	4192	178	1187.45	6.09	2
440093	H3-5	NM_001013699.3	Cancer Gene	183	178	51.84	0.27	2
8357	H3C10	NM_003536.2	Cancer Gene	1565	178	443.31	2.27	2
8358	H3C2	NM_003537.3	Cancer Gene	3994	178	1131.36	5.8	2
8355	H3C8	NM_003534.2	Cancer Gene	1180	178	334.25	1.71	2
201562	HACD2	NM_198402.5	CUP Gene	307.8	178	87.19	0.45	2
57817	HAMP	NM_021175.4	IO Gene	54	178	15.3	0.08	2
84868	HAVCR2	NM_032782.5	IO Gene	475.48	178	134.69	0.69	2
3043	HBB	NM_000518.5	CUP Gene	2426	178	687.2	3.52	2
1839	HBEGF	NM_001945.3	Cancer Gene	152	178	43.06	0.22	2
3055	HCK	NM_001172133.2	IO Gene	760	178	215.28	1.1	2
3065	HDAC1	NM_004964.3	Cancer Gene	2139	178	605.9	3.11	2
83933	HDAC10	NM_032019.6	Cancer Gene	78	178	22.09	0.11	2
79885	HDAC11	NM_024827.4	Cancer Gene	34	178	9.63	0.05	2
3066	HDAC2	NM_001527.4	Cancer Gene	486.1	178	137.7	0.71	2
8841	HDAC3	NM_003883.4	Cancer Gene	712	178	201.68	1.03	2
9759	HDAC4	NM_006037.3	Cancer Gene	176	178	49.85	0.26	2
10014	HDAC5	NM_005474.5	Cancer Gene	167	178	47.31	0.24	2
10013	HDAC6	NM_006044.4	Cancer Gene	407	178	115.29	0.59	2
3067	HDC	NM_002112.4	CUP Gene	21	178	5.95	0.03	2
3070	HELLS	NM_018063.5	Cancer Gene	330	178	93.48	0.48	2
55008	HERC6	NM_017912.3	IO Gene	339	178	96.03	0.49	2
3280	HES1	NM_005524.4	Cancer Gene	121	178	34.28	0.18	2
388585	HES5	NM_001010926.4	Cancer Gene	34	178	9.63	0.05	2
23462	HEY1	NM_012258.4	FUS Gene	149	327	22.97	0.12	4
23493	HEY2	NM_012259.3	Cancer Gene	39	178	11.05	0.06	2
26508	HEYL	NM_014571.4	Cancer Gene	224	178	63.45	0.33	2
164045	HFM1	NM_001017975.5	CUP Gene	17	178	4.82	0.02	2
3081	HGD	NM_000187.4	CUP Gene	48	178	13.6	0.07	2
3082	HGF	NM_000601.6	IO Gene	292	178	82.71	0.42	2
3087	HHEX	NM_002729.5	Cancer Gene	820	178	232.28	1.19	2
64399	HHIP	NM_022475.3	Cancer Gene	95.37	178	27.01	0.14	2
3091	HIF1A	NM_001530.4	IO Gene	1537	178	435.38	2.23	2
3092	HIP1	NM_005338.7	FUS Gene	449.11	89	254.43	1.3	1
3098	HK1	NM_033500.2	CUP Gene	522	178	147.86	0.76	2
3099	HK2	NM_000189.5	CUP Gene	201	178	56.94	0.29	2
3105	HLA-A	NM_001242758.1	FUS Gene	14748.7	267	2785.19	14.28	3
3106	HLA-B	NM_005514.8	IO Gene	11365.4	178	3219.42	16.51	2
3107	HLA-C	NM_002117.6	IO Gene	5245.54	178	1485.88	7.62	2
3108	HLA-DMA	NM_006120.4	IO Gene	6220	178	1761.91	9.04	2
3109	HLA-DMB	NM_002118.5	IO Gene	3495	178	990.01	5.08	2
3111	HLA-DOA	NM_002119.4	IO Gene	1200.42	178	340.04	1.74	2
3112	HLA-DOB	NM_002120.4	IO Gene	322	178	91.21	0.47	2
3113	HLA-DPA1	NM_033554.3	IO Gene	16359	178	4633.93	23.76	2
3115	HLA-DPB1	NM_002121.6	IO Gene	5563	178	1575.8	8.08	2
3117	HLA-DQA1	NM_002122.5	IO Gene	790.98	178	224.06	1.15	2
3118	HLA-DQA2	NM_020056.5	IO Gene	256.02	178	72.52	0.37	2
3119	HLA-DQB1	NM_002123.5	IO Gene	37.03	178	10.49	0.05	2
3120	HLA-DQB2	NM_001300790.2	IO Gene	149.97	178	42.48	0.22	2
3122	HLA-DRA	NM_019111.5	IO Gene	11886	178	3366.89	17.27	2
3123	HLA-DRB1	NM_002124.3	IO Gene	814.19	178	230.63	1.18	2
3125	HLA-DRB3	NM_022555.3	IO Gene	717.96	178	203.37	1.04	2
3126	HLA-DRB4	NM_021983.4	IO Gene	1739.85	178	492.84	2.53	2
3127	HLA-DRB5	NM_002125.4	CUP Gene	0	178	0	0	2
3133	HLA-E	NM_005516.6	IO Gene	10521.3	178	2980.32	15.28	2
3134	HLA-F	NM_001098479.2	IO Gene	2097	178	594.01	3.05	2
285830	HLA-F-AS1	NR_026972.1	IO Gene	94.02	178	26.63	0.14	2
3135	HLA-G	NM_002127.5	IO Gene	12	178	3.4	0.02	2
3131	HLF	NM_002126.5	CUP Gene	32	178	9.06	0.05	2
3145	HMBS	NM_000190.4	IO Gene	96	178	27.19	0.14	2
3159	HMGA1	NM_145899.3	Cancer Gene	4319	178	1223.42	6.27	2
8091	HMGA2	NM_003483.4	Cancer Gene	64	178	18.13	0.09	2
3146	HMGB1	NM_002128.7	IO Gene	5290.39	178	1498.58	7.69	2
79366	HMGN5	NM_030763.3	CUP Gene	1	178	0.28	0	2
3162	HMOX1	NM_002133.3	Cancer Gene	1476	178	418.1	2.14	2
6927	HNF1A	NM_000545.6	Cancer Gene	12	178	3.4	0.02	2
3181	HNRNPA2B1	NM_002137.4	FUS Gene	11902	89	6742.84	34.58	1
3191	HNRNPL	NM_001533.2	Cancer Gene	4057	178	1149.21	5.89	2
3206	HOXA10	NM_018951.4	Cancer Gene	222	178	62.88	0.32	2
3207	HOXA11	NM_005523.6	Cancer Gene	45	178	12.75	0.07	2
3205	HOXA9	NM_152739.4	Cancer Gene	469	178	132.85	0.68	2
3226	HOXC10	NM_017409.4	CUP Gene	45	178	12.75	0.07	2
3237	HOXD11	NM_021192.3	CUP Gene	45	178	12.75	0.07	2
3248	HPGD	NM_000860.6	Cancer Gene	850	178	240.78	1.23	2
3251	HPRT1	NM_000194.3	Cancer Gene	602	178	170.53	0.87	2
3265	HRAS	NM_001130442.2	IO Gene	35	178	9.91	0.05	2
3290	HSD11B1	NM_005525.4	IO Gene	32	178	9.06	0.05	2
7923	HSD17B8	NM_014234.5	CUP Gene	246	178	69.68	0.36	2
84263	HSDL2	NM_032303.5	CUP Gene	302	178	85.55	0.44	2
11077	HSF2BP	NM_007031.2	FUS Gene	41	89	23.23	0.12	1
3320	HSP90AA1	NM_001017963.3	Cancer Gene	4781	178	1354.29	6.95	2
3326	HSP90AB1	NM_007355.4	Cancer Gene	6502	178	1841.79	9.45	2
7184	HSP90B1	NM_003299.3	Cancer Gene	4810	178	1362.5	6.99	2
3303	HSPA1A	NM_005345.6	Cancer Gene	2275	178	644.43	3.3	2
3306	HSPA2	NM_021979.3	Cancer Gene	251	178	71.1	0.36	2
3310	HSPA6	NM_002155.5	Cancer Gene	626	178	177.32	0.91	2
3315	HSPB1	NM_001540.5	Cancer Gene	5351	178	1515.75	7.77	2
3359	HTR3A	NM_000869.6	CUP Gene	54	178	15.3	0.08	2
54768	HYDIN	NM_001270974.2	CUP Gene	4	178	1.13	0.01	2
3381	IBSP	NM_004967.4	Cancer Gene	4	178	1.13	0.01	2
3383	ICAM1	NM_000201.3	IO Gene	991	178	280.72	1.44	2
3384	ICAM2	NM_001099789.2	IO Gene	621	178	175.91	0.9	2
3385	ICAM3	NM_002162.5	IO Gene	754	178	213.58	1.1	2
3386	ICAM4	NM_001544.5	IO Gene	15	178	4.25	0.02	2
7087	ICAM5	NM_003259.4	CUP Gene	22	178	6.23	0.03	2
29851	ICOS	NM_012092.4	IO Gene	185	178	52.4	0.27	2
23308	ICOSLG	NM_015259.6	IO Gene	198.02	178	56.09	0.29	2
3397	ID1	NM_002165.4	Cancer Gene	342	178	96.88	0.5	2
3398	ID2	NM_002166.5	IO Gene	1038	178	294.03	1.51	2
3399	ID3	NM_002167.5	IO Gene	3201	178	906.73	4.65	2
3400	ID4	NM_001546.4	Cancer Gene	249	178	70.53	0.36	2
3417	IDH1	NM_005896.3	Cancer Gene	747	178	211.6	1.09	2
3418	IDH2	NM_002168.3	Cancer Gene	1526	178	432.26	2.22	2
3620	IDO1	NM_002164.6	IO Gene	529.2	178	149.9	0.77	2
169355	IDO2	NM_194294.2	IO Gene	38	178	10.76	0.06	2
8870	IER3	NM_003897.4	CUP Gene	1093	178	309.61	1.59	2
3428	IFI16	NM_001364867.2	IO Gene	4036	178	1143.26	5.86	2
3429	IFI27	NM_005532.5	IO Gene	304	178	86.11	0.44	2
3430	IFI35	NM_001330230.2	IO Gene	202	178	57.22	0.29	2
10964	IFI44L	NM_006820.4	IO Gene	426	178	120.67	0.62	2
2537	IFI6	NM_002038.4	IO Gene	84	178	23.79	0.12	2
64135	IFIH1	NM_022168.4	IO Gene	211	178	59.77	0.31	2
3434	IFIT1	NM_001548.5	IO Gene	149	178	42.21	0.22	2
3433	IFIT2	NM_001547.5	IO Gene	365	178	103.39	0.53	2
3437	IFIT3	NM_001549.6	IO Gene	307.72	178	87.17	0.45	2
8519	IFITM1	NM_003641.4	IO Gene	11434.1	178	3238.89	16.61	2
10581	IFITM2	NM_006435.2	IO Gene	11426.9	178	3236.83	16.6	2
3439	IFNA1	NM_024013.3	IO Gene	1048.47	178	296.99	1.52	2
3451	IFNA17	NM_021268.2	IO Gene	416.34	178	117.93	0.6	2
3440	IFNA2	NM_000605.4	IO Gene	476.6	178	135	0.69	2
3444	IFNA7	NM_021057.2	IO Gene	541.21	178	153.31	0.79	2
3445	IFNA8	NM_002170.4	IO Gene	291.39	178	82.54	0.42	2
3454	IFNAR1	NM_000629.3	IO Gene	1348.61	178	382.01	1.96	2
3455	IFNAR2	NM_001289125.1	IO Gene	2580.32	178	730.91	3.75	2
3456	IFNB1	NM_002176.4	IO Gene	216	178	61.19	0.31	2
3458	IFNG	NM_000619.3	IO Gene	10	178	2.83	0.01	2
3459	IFNGR1	NM_000416.2	IO Gene	1205	178	341.33	1.75	2
3460	IFNGR2	NM_005534.3	CUP Gene	3811	178	1079.52	5.54	2
282618	IFNL1	NM_172140.2	IO Gene	80.95	178	22.93	0.12	2
282616	IFNL2	NM_172138.2	IO Gene	40.05	178	11.34	0.06	2
3479	IGF1	NM_001111285.3	Cancer Gene	496.28	178	140.58	0.72	2
3480	IGF1R	NM_000875.5	IO Gene	154	178	43.62	0.22	2
3481	IGF2	NM_001127598.3	Cancer Gene	731	178	207.07	1.06	2
3482	IGF2R	NM_000876.3	IO Gene	886.98	178	251.25	1.29	2
3485	IGFBP2	NM_000597.3	CUP Gene	403	178	114.16	0.59	2
3486	IGFBP3	NM_001013398.2	Cancer Gene	993	178	281.28	1.44	2
3490	IGFBP7	NM_001553.3	CUP Gene	5411	178	1532.75	7.86	2
3543	IGLL1	NM_020070.4	IO Gene	21	178	5.95	0.03	2
10261	IGSF6	NM_005849.4	IO Gene	1019.39	178	288.76	1.48	2
3549	IHH	NM_002181.4	CUP Gene	64	178	18.13	0.09	2
3551	IKBKB	NM_001556.3	IO Gene	518	178	146.73	0.75	2
9641	IKBKE	NM_014002.4	IO Gene	710	178	201.12	1.03	2
8517	IKBKG	NM_003639.4	IO Gene	345	178	97.73	0.5	2
10320	IKZF1	NM_006060.6	IO Gene	2857	178	809.29	4.15	2
22807	IKZF2	NM_016260.3	IO Gene	322	178	91.21	0.47	2
22806	IKZF3	NM_012481.5	FUS Gene	4494.69	267	848.79	4.35	3
64375	IKZF4	NM_022465.4	IO Gene	232	178	65.72	0.34	2
3586	IL10	NM_000572.3	IO Gene	82.09	178	23.25	0.12	2
3587	IL10RA	NM_001558.3	IO Gene	5521	178	1563.91	8.02	2
3589	IL11	NM_000641.4	IO Gene	26.02	178	7.37	0.04	2
3590	IL11RA	NM_001142784.2	IO Gene	164	178	46.46	0.24	2
3592	IL12A	NM_000882.4	IO Gene	40	178	11.33	0.06	2
3593	IL12B	NM_002187.3	IO Gene	7	178	1.98	0.01	2
3594	IL12RB1	NM_005535.3	IO Gene	383	178	108.49	0.56	2
3595	IL12RB2	NM_001559.2	IO Gene	62	178	17.56	0.09	2
3596	IL13	NM_002188.3	IO Gene	7	178	1.98	0.01	2
3597	IL13RA1	NM_001560.3	IO Gene	1248	178	353.51	1.81	2
3598	IL13RA2	NM_000640.3	IO Gene	1	178	0.28	0	2
3600	IL15	NM_000585.5	IO Gene	59	178	16.71	0.09	2
3601	IL15RA	NM_002189.4	IO Gene	421	178	119.25	0.61	2
3603	IL16	NM_001352686.1	IO Gene	754	178	213.58	1.1	2
3605	IL17A	NM_002190.3	IO Gene	40	178	11.33	0.06	2
27190	IL17B	NM_014443.3	IO Gene	35	178	9.91	0.05	2
112744	IL17F	NM_052872.4	IO Gene	44	178	12.46	0.06	2
23765	IL17RA	NM_014339.7	IO Gene	2284	178	646.98	3.32	2
55540	IL17RB	NM_018725.4	IO Gene	82	178	23.23	0.12	2
3606	IL18	NM_001562.4	IO Gene	1297	178	367.39	1.88	2
8809	IL18R1	NM_003855.5	IO Gene	180	178	50.99	0.26	2
8807	IL18RAP	NM_003853.3	IO Gene	404	178	114.44	0.59	2
29949	IL19	NM_001369605.1	IO Gene	30	178	8.5	0.04	2
3552	IL1A	NM_000575.5	IO Gene	2	178	0.57	0	2
3553	IL1B	NM_000576.3	IO Gene	191	178	54.1	0.28	2
3554	IL1R1	NM_000877.4	IO Gene	577.95	178	163.71	0.84	2
7850	IL1R2	NM_004633.4	IO Gene	209	178	59.2	0.3	2
3556	IL1RAP	NM_002182.4	IO Gene	132	178	37.39	0.19	2
26280	IL1RAPL2	NM_017416.2	IO Gene	4	178	1.13	0.01	2
9173	IL1RL1	NM_016232.5	IO Gene	50	178	14.16	0.07	2
8808	IL1RL2	NM_003854.4	IO Gene	27	178	7.65	0.04	2
3557	IL1RN	NM_173841.2	IO Gene	176	178	49.85	0.26	2
3558	IL2	NM_000586.3	IO Gene	41	178	11.61	0.06	2
53832	IL20RA	NM_014432.3	Cancer Gene	11	178	3.12	0.02	2
53833	IL20RB	NM_144717.4	Cancer Gene	110	178	31.16	0.16	2
59067	IL21	NM_021803.4	IO Gene	62	178	17.56	0.09	2
50615	IL21R	NM_181078.3	IO Gene	374	178	105.94	0.54	2
50616	IL22	NM_020525.5	IO Gene	28	178	7.93	0.04	2
58985	IL22RA1	NM_021258.4	IO Gene	27	178	7.65	0.04	2
116379	IL22RA2	NM_052962.3	IO Gene	11	178	3.12	0.02	2
51561	IL23A	NM_016584.3	IO Gene	15	178	4.25	0.02	2
149233	IL23R	NM_144701.3	IO Gene	32.04	178	9.08	0.05	2
11009	IL24	NM_006850.3	IO Gene	15	178	4.25	0.02	2
64806	IL25	NM_022789.3	IO Gene	522	178	147.86	0.76	2
55801	IL26	NM_018402.2	IO Gene	10	178	2.83	0.01	2
246778	IL27	NM_145659.3	IO Gene	12	178	3.4	0.02	2
3559	IL2RA	NM_000417.3	IO Gene	1158.92	178	328.28	1.68	2
3560	IL2RB	NM_000878.5	IO Gene	513	178	145.31	0.75	2
3561	IL2RG	NM_000206.2	IO Gene	7982	178	2261.02	11.6	2
3562	IL3	NM_000588.4	IO Gene	7	178	1.98	0.01	2
9235	IL32	NM_001369596.2	IO Gene	1389	178	393.45	2.02	2
90865	IL33	NM_033439.4	CUP Gene	340	178	96.31	0.49	2
146433	IL34	NM_152456.2	IO Gene	96	178	27.19	0.14	2
3563	IL3RA	NM_001267713.1	IO Gene	270	178	76.48	0.39	2
3565	IL4	NM_000589.4	IO Gene	12	178	3.4	0.02	2
3566	IL4R	NM_000418.4	IO Gene	1888	178	534.8	2.74	2
3567	IL5	NM_000879.3	IO Gene	5	178	1.42	0.01	2
3568	IL5RA	NM_175726.3	IO Gene	130	178	36.82	0.19	2
3569	IL6	NM_000600.5	IO Gene	392	178	111.04	0.57	2
3570	IL6R	NM_000565.4	IO Gene	463	178	131.15	0.67	2
3572	IL6ST	NM_002184.4	IO Gene	1745	178	494.3	2.53	2
3574	IL7	NM_000880.4	IO Gene	570	178	161.46	0.83	2
3575	IL7R	NM_002185.5	IO Gene	1855	178	525.46	2.69	2
3578	IL9	NM_000590.2	IO Gene	4	178	1.13	0.01	2
3609	ILF3	NM_012218.4	IO Gene	2622	178	742.72	3.81	2
3611	ILK	NM_004517.4	Cancer Gene	2086	178	590.89	3.03	2
51147	ING4	NM_016162.4	Cancer Gene	462	178	130.87	0.67	2
3624	INHBA	NM_002192.4	Cancer Gene	174	178	49.29	0.25	2
3625	INHBB	NM_002193.4	Cancer Gene	36	178	10.2	0.05	2
3635	INPP5D	NM_001017915.3	IO Gene	3357	178	950.92	4.88	2
3630	INS	NM_000207.3	Cancer Gene	18	178	5.1	0.03	2
3641	INSL4	NM_002195.2	FUS Gene	59	89	33.43	0.17	1
3645	INSRR	NM_014215.3	Cancer Gene	2	178	0.57	0	2
3654	IRAK1	NM_001569.4	IO Gene	2498.81	178	707.83	3.63	2
3656	IRAK2	NM_001570.4	IO Gene	289	178	81.86	0.42	2
11213	IRAK3	NM_007199.3	Cancer Gene	575.24	178	162.95	0.84	2
51135	IRAK4	NM_016123.3	IO Gene	1694.91	178	480.11	2.46	2
3659	IRF1	NM_002198.3	IO Gene	1339.97	178	379.57	1.95	2
3660	IRF2	NM_002199.4	IO Gene	1145	178	324.34	1.66	2
359948	IRF2BP2	NM_182972.2	FUS Gene	797	89	451.52	2.32	1
3661	IRF3	NM_001571.6	IO Gene	1762	178	499.11	2.56	2
3662	IRF4	NM_002460.4	IO Gene	1456.42	178	412.55	2.12	2
3663	IRF5	NM_001098629.3	IO Gene	563	178	159.48	0.82	2
3665	IRF7	NM_001572.5	IO Gene	546	178	154.66	0.79	2
3394	IRF8	NM_002163.4	IO Gene	1625	178	460.31	2.36	2
10379	IRF9	NM_006084.5	IO Gene	1531	178	433.68	2.22	2
345611	IRGM	NM_001145805.1	IO Gene	15.11	178	4.28	0.02	2
3667	IRS1	NM_005544.2	Cancer Gene	182	178	51.55	0.26	2
9636	ISG15	NM_005101.4	IO Gene	199	178	56.37	0.29	2
3669	ISG20	NM_002201.6	IO Gene	979	178	277.32	1.42	2
3670	ISL1	NM_002202.3	CUP Gene	4	178	1.13	0.01	2
83737	ITCH	NM_031483.7	IO Gene	1637	178	463.7	2.38	2
3672	ITGA1	NM_181501.2	IO Gene	948	178	268.54	1.38	2
3673	ITGA2	NM_002203.4	IO Gene	203.07	178	57.52	0.29	2
3674	ITGA2B	NM_000419.5	IO Gene	12	178	3.4	0.02	2
3675	ITGA3	NM_002204.4	Cancer Gene	591	178	167.41	0.86	2
3676	ITGA4	NM_000885.6	IO Gene	3222	178	912.68	4.68	2
3678	ITGA5	NM_002205.5	IO Gene	288	178	81.58	0.42	2
3655	ITGA6	NM_001079818.3	IO Gene	286	178	81.01	0.42	2
3679	ITGA7	NM_001144996.2	Cancer Gene	121	178	34.28	0.18	2
8516	ITGA8	NM_003638.3	Cancer Gene	493.71	178	139.85	0.72	2
3680	ITGA9	NM_002207.3	Cancer Gene	171	178	48.44	0.25	2
3682	ITGAE	NM_002208.5	IO Gene	97	178	27.48	0.14	2
3683	ITGAL	NM_002209.3	IO Gene	991.68	178	280.91	1.44	2
3684	ITGAM	NM_000632.4	IO Gene	290	178	82.15	0.42	2
3685	ITGAV	NM_002210.5	Cancer Gene	1716	178	486.08	2.49	2
3687	ITGAX	NM_000887.5	IO Gene	2672.83	178	757.12	3.88	2
3688	ITGB1	NM_002211.4	IO Gene	5121	178	1450.6	7.44	2
3689	ITGB2	NM_000211.5	IO Gene	1958	178	554.63	2.84	2
3690	ITGB3	NM_000212.2	IO Gene	150	178	42.49	0.22	2
3691	ITGB4	NM_000213.5	IO Gene	1440	178	407.9	2.09	2
3694	ITGB6	NM_000888.5	Cancer Gene	1816	178	514.41	2.64	2
3695	ITGB7	NM_000889.3	IO Gene	247	178	69.97	0.36	2
3696	ITGB8	NM_002214.3	Cancer Gene	80.26	178	22.73	0.12	2
3702	ITK	NM_005546.3	IO Gene	776	178	219.81	1.13	2
3705	ITPK1	NM_014216.6	CUP Gene	1212.07	178	343.34	1.76	2
79960	JADE1	NM_199320.4	CUP Gene	310	178	87.81	0.45	2
182	JAG1	NM_000214.3	Cancer Gene	495	178	140.22	0.72	2
3714	JAG2	NM_002226.5	Cancer Gene	72	178	20.4	0.1	2
3716	JAK1	NM_002227.4	IO Gene	1704	178	482.68	2.48	2
3717	JAK2	NM_004972.3	IO Gene	1321	178	374.19	1.92	2
3718	JAK3	NM_000215.3	IO Gene	2235.82	178	633.33	3.25	2
152789	JAKMIP1	NM_001099433.2	FUS Gene	194	89	109.91	0.56	1
83700	JAM3	NM_032801.5	IO Gene	407	178	115.29	0.59	2
120425	JAML	NM_001098526.2	IO Gene	1287	178	364.56	1.87	2
3512	JCHAIN	NM_144646.4	IO Gene	21140	178	5988.22	30.71	2
3725	JUN	NM_002228.4	Cancer Gene	1161	178	328.87	1.69	2
3726	JUNB	NM_002229.3	CUP Gene	6356	178	1800.43	9.23	2
3728	JUP	NM_002230.4	Cancer Gene	841	178	238.23	1.22	2
8850	KAT2B	NM_003884.5	Cancer Gene	3028	178	857.73	4.4	2
83473	KATNAL2	NM_001367621.1	CUP Gene	36	178	10.2	0.05	2
84541	KBTBD8	NM_032505.3	CUP Gene	158	178	44.76	0.23	2
7881	KCNAB1	NM_172159.3	CUP Gene	9	178	2.55	0.01	2
30818	KCNIP3	NM_013434.5	CUP Gene	34	178	9.63	0.05	2
3767	KCNJ11	NM_000525.3	CUP Gene	167.8	178	47.53	0.24	2
3783	KCNN4	NM_002250.3	CUP Gene	200	178	56.65	0.29	2
386617	KCTD8	NM_198353.3	FUS Gene	46	89	26.06	0.13	1
11014	KDELR2	NM_006854.4	CUP Gene	1981	178	561.15	2.88	2
8242	KDM5C	NM_004187.4	Cancer Gene	1865	178	528.29	2.71	2
7403	KDM6A	NM_021140.3	Cancer Gene	381	178	107.92	0.55	2
80853	KDM7A	NM_030647.2	FUS Gene	812	89	460.02	2.36	1
3791	KDR	NM_002253.3	Cancer Gene	400	178	113.31	0.58	2
9817	KEAP1	NM_203500.2	Cancer Gene	381	178	107.92	0.55	2
56243	KIAA1217	NM_019590.5	FUS Gene	254	178	71.95	0.37	2
57670	KIAA1549	NM_020910.3	FUS Gene	715.76	683	52.84	0.27	8
113220	KIF12	NM_138424.1	CUP Gene	10	178	2.83	0.01	2
11004	KIF2C	NM_006845.4	CUP Gene	86	178	24.36	0.12	2
3799	KIF5B	NM_004521.3	FUS Gene	9342	534	882.09	4.52	6
374654	KIF7	NM_198525.3	Cancer Gene	44	178	12.46	0.06	2
3802	KIR2DL1	NM_014218.3	Cancer Gene	83.16	178	23.56	0.12	2
3803	KIR2DL2	NM_014219.2	IO Gene	5.4	178	1.53	0.01	2
3804	KIR2DL3	NM_015868.3	IO Gene	89.89	178	25.46	0.13	2
3809	KIR2DS4	NM_001281971.2	CUP Gene	44.08	178	12.49	0.06	2
3811	KIR3DL1	NM_013289.2	IO Gene	36.44	178	10.32	0.05	2
3812	KIR3DL2	NM_006737.4	IO Gene	101.12	178	28.64	0.15	2
115653	KIR3DL3	NM_153443.4	IO Gene	87.85	178	24.88	0.13	2
3813	KIR3DS1	NM_001083539.2	IO Gene	136.15	178	38.57	0.2	2
3815	KIT	NM_000222.2	FUS Gene	530	327	81.72	0.42	4
4254	KITLG	NM_000899.5	Cancer Gene	312	178	88.38	0.45	2
3831	KLC1	NM_005552.4	FUS Gene	351	89	198.85	1.02	1
10365	KLF2	NM_016270.4	IO Gene	1692	178	479.28	2.46	2
9314	KLF4	NM_004235.6	Cancer Gene	501	178	141.92	0.73	2
55975	KLHL7	NM_001031710.3	FUS Gene	73.11	89	41.42	0.21	1
3817	KLK2	NM_005551.5	FUS Gene	90	356	12.75	0.07	4
354	KLK3	NM_001648.2	Cancer Gene	18	178	5.1	0.03	2
3820	KLRB1	NM_002258.3	IO Gene	296	178	83.85	0.43	2
3821	KLRC1	NM_002259.5	IO Gene	272.61	178	77.22	0.4	2
3822	KLRC2	NM_002260.3	IO Gene	90.39	178	25.6	0.13	2
3824	KLRD1	NM_002262.5	IO Gene	259.72	178	73.57	0.38	2
51348	KLRF1	NM_016523.3	IO Gene	87	178	24.64	0.13	2
10219	KLRG1	NM_005810.4	IO Gene	228	178	64.58	0.33	2
22914	KLRK1	NM_007360.4	IO Gene	690	178	195.45	1	2
58508	KMT2C	NM_170606.3	Cancer Gene	1249	178	353.8	1.81	2
8085	KMT2D	NM_003482.3	Cancer Gene	1147	178	324.9	1.67	2
3845	KRAS	NM_033360.4	Cancer Gene	332	178	94.04	0.48	2
83999	KREMEN1	NM_001039570.3	IO Gene	381.72	178	108.13	0.55	2
3848	KRT1	NM_006121.4	CUP Gene	12	178	3.4	0.02	2
3858	KRT10	NM_000421.4	CUP Gene	22	178	6.23	0.03	2
3860	KRT13	NM_153490.3	CUP Gene	58	178	16.43	0.08	2
3861	KRT14	NM_000526.5	CUP Gene	657	178	186.11	0.95	2
3866	KRT15	NM_002275.4	CUP Gene	332	178	94.04	0.48	2
3872	KRT17	NM_000422.3	CUP Gene	3238	178	917.21	4.7	2
3875	KRT18	NM_000224.3	CUP Gene	994	178	281.57	1.44	2
3880	KRT19	NM_002276.5	CUP Gene	3186	178	902.48	4.63	2
54474	KRT20	NM_019010.3	CUP Gene	11	178	3.12	0.02	2
3852	KRT5	NM_000424.4	Cancer Gene	980.51	178	277.74	1.42	2
3853	KRT6A	NM_005554.4	CUP Gene	2964.49	178	839.74	4.31	2
3854	KRT6B	NM_005555.4	CUP Gene	32.41	178	9.18	0.05	2
286887	KRT6C	NM_173086.5	CUP Gene	10.71	178	3.03	0.02	2
3855	KRT7	NM_005556.4	Cancer Gene	1700.88	178	481.8	2.47	2
883	KYAT1	NM_004059.5	CUP Gene	76	178	21.53	0.11	2
3897	L1CAM	NM_001278116.2	CUP Gene	33	178	9.35	0.05	2
3902	LAG3	NM_002286.6	IO Gene	71	178	20.11	0.1	2
3903	LAIR1	NM_002287.6	CUP Gene	1162.09	178	329.18	1.69	2
3904	LAIR2	NM_002288.6	IO Gene	57.34	178	16.24	0.08	2
284217	LAMA1	NM_005559.4	Cancer Gene	4	178	1.13	0.01	2
3908	LAMA2	NM_000426.3	Cancer Gene	146	178	41.36	0.21	2
3909	LAMA3	NM_198129.3	Cancer Gene	622	178	176.19	0.9	2
3910	LAMA4	NM_001105206.3	Cancer Gene	543	178	153.81	0.79	2
3911	LAMA5	NM_005560.6	Cancer Gene	632	178	179.02	0.92	2
3912	LAMB1	NM_002291.3	Cancer Gene	572	178	162.03	0.83	2
3913	LAMB2	NM_002292.4	Cancer Gene	1004	178	284.4	1.46	2
3914	LAMB3	NM_000228.3	Cancer Gene	377	178	106.79	0.55	2
22798	LAMB4	NM_007356.3	Cancer Gene	2	178	0.57	0	2
3915	LAMC1	NM_002293.4	Cancer Gene	1948	178	551.8	2.83	2
3918	LAMC2	NM_005562.3	Cancer Gene	1718	178	486.65	2.5	2
10319	LAMC3	NM_006059.4	Cancer Gene	7.02	178	1.99	0.01	2
3916	LAMP1	NM_005561.4	IO Gene	1194	178	338.22	1.73	2
3920	LAMP2	NM_002294.3	IO Gene	479	178	135.68	0.7	2
27074	LAMP3	NM_014398.4	IO Gene	909.9	178	257.74	1.32	2
7805	LAPTM5	NM_006762.3	IO Gene	14808	178	4194.59	21.51	2
27040	LAT	NM_001014987.2	Cancer Gene	1552	178	439.63	2.25	2
3929	LBP	NM_004139.5	IO Gene	30	178	8.5	0.04	2
3932	LCK	NM_005356.5	IO Gene	1844	178	522.34	2.68	2
3934	LCN2	NM_005564.5	IO Gene	3772	178	1068.48	5.48	2
84458	LCOR	NM_001346516.2	CUP Gene	1939	178	549.25	2.82	2
3936	LCP1	NM_002298.5	IO Gene	5235	178	1482.89	7.6	2
3939	LDHA	NM_005566.4	CUP Gene	2110	178	597.69	3.07	2
3945	LDHB	NM_002300.7	CUP Gene	2356	178	667.37	3.42	2
51176	LEF1	NM_016269.5	Cancer Gene	11689	178	3311.08	16.98	2
10637	LEFTY1	NM_020997.4	Cancer Gene	38.64	178	10.95	0.06	2
7044	LEFTY2	NM_003240.5	Cancer Gene	3.36	178	0.95	0	2
3952	LEP	NM_000230.3	Cancer Gene	37.04	178	10.49	0.05	2
3953	LEPR	NM_002303.5	Cancer Gene	149	178	42.21	0.22	2
163747	LEXM	NM_001110533.1	IO Gene	10	178	2.83	0.01	2
3955	LFNG	NM_001040167.2	Cancer Gene	453	178	128.32	0.66	2
3958	LGALS3	NM_002306.4	IO Gene	2846	178	806.17	4.13	2
3960	LGALS4	NM_006149.4	CUP Gene	303	178	85.83	0.44	2
3965	LGALS9	NM_009587.3	CUP Gene	3992	178	1130.79	5.8	2
8549	LGR5	NM_003667.4	CUP Gene	11	178	3.12	0.02	2
8022	LHX3	NM_178138.6	Cancer Gene	11	178	3.12	0.02	2
3976	LIF	NM_002309.5	IO Gene	201	178	56.94	0.29	2
3977	LIFR	NM_001127671.2	Cancer Gene	1016	178	287.8	1.48	2
3978	LIG1	NM_000234.3	Cancer Gene	326	178	92.34	0.47	2
3980	LIG3	NM_013975.4	Cancer Gene	505.61	178	143.22	0.73	2
3981	LIG4	NM_002312.3	Cancer Gene	621	178	175.91	0.9	2
11024	LILRA1	NM_006863.4	IO Gene	135.08	178	38.26	0.2	2
23547	LILRA4	NM_012276.5	IO Gene	1473.27	178	417.33	2.14	2
353514	LILRA5	NM_021250.4	IO Gene	186.41	178	52.8	0.27	2
10859	LILRB1	NM_001081637.2	IO Gene	2895.85	178	820.29	4.21	2
10288	LILRB2	NM_001080978.4	IO Gene	925	178	262.02	1.34	2
11025	LILRB3	NM_006864.4	IO Gene	292.75	178	82.93	0.43	2
11006	LILRB4	NM_001278426.3	CUP Gene	1319	178	373.63	1.92	2
51474	LIMA1	NM_016357.5	FUS Gene	860	89	487.22	2.5	1
3996	LLGL1	NM_004140.4	CUP Gene	511.22	178	144.81	0.74	2
4000	LMNA	NM_170707.4	FUS Gene	3884	801	244.49	1.25	9
118426	LOH12CR1	NM_058169.4	FUS Gene	271.34	89	153.72	0.79	1
4017	LOXL2	NM_002318.3	CUP Gene	341	178	96.59	0.5	2
116844	LRG1	NM_052972.3	IO Gene	195.52	178	55.38	0.28	2
4035	LRP1	NM_002332.3	IO Gene	2725	178	771.9	3.96	2
4036	LRP2	NM_004525.3	Cancer Gene	6	178	1.7	0.01	2
4041	LRP5	NM_002335.4	Cancer Gene	590	178	167.13	0.86	2
4040	LRP6	NM_002336.3	Cancer Gene	180	178	50.99	0.26	2
2615	LRRC32	NM_001128922.2	CUP Gene	233	178	66	0.34	2
149499	LRRC71	NM_144702.3	FUS Gene	10	89	5.67	0.03	1
54674	LRRN3	NM_001099658.2	IO Gene	118	178	33.43	0.17	2
124801	LSM12	NM_152344.4	FUS Gene	1480	89	838.46	4.3	1
26065	LSM14A	NM_015578.3	FUS Gene	1105	89	626.02	3.21	1
7940	LST1	NM_205839.3	IO Gene	111	178	31.44	0.16	2
4049	LTA	NM_000595.4	IO Gene	280	178	79.31	0.41	2
4050	LTB	NM_002341.2	IO Gene	1710	178	484.38	2.48	2
4052	LTBP1	NM_206943.3	Cancer Gene	298	178	84.41	0.43	2
4055	LTBR	NM_002342.3	IO Gene	677	178	191.77	0.98	2
4057	LTF	NM_002343.6	IO Gene	498	178	141.07	0.72	2
4058	LTK	NM_002344.6	IO Gene	58	178	16.43	0.08	2
51631	LUC7L2	NM_016019.5	FUS Gene	192	89	108.77	0.56	1
4060	LUM	NM_002345.4	CUP Gene	2128	178	602.79	3.09	2
4061	LY6E	NM_002346.3	CUP Gene	2287	178	647.83	3.32	2
54742	LY6K	NM_017527.4	CUP Gene	268	178	75.91	0.39	2
9450	LY86	NM_004271.4	IO Gene	279	178	79.03	0.41	2
4063	LY9	NM_002348.4	IO Gene	919	178	260.32	1.33	2
23643	LY96	NM_015364.5	IO Gene	243	178	68.83	0.35	2
4067	LYN	NM_002350.4	IO Gene	3051.38	178	864.35	4.43	2
4069	LYZ	NM_000239.3	IO Gene	8901.93	178	2521.6	12.93	2
54585	LZTFL1	NM_020347.4	FUS Gene	806	89	456.62	2.34	1
4074	M6PR	NM_002355.4	IO Gene	1047	178	296.58	1.52	2
8379	MAD1L1	NM_003550.3	FUS Gene	183	89	103.67	0.53	1
4085	MAD2L1	NM_002358.4	Cancer Gene	170.16	178	48.2	0.25	2
10459	MAD2L2	NM_006341.4	Cancer Gene	273	178	77.33	0.4	2
8174	MADCAM1	NM_130760.3	Cancer Gene	43	178	12.18	0.06	2
4094	MAF	NM_005360.5	IO Gene	589	178	166.84	0.86	2
23764	MAFF	NM_012323.4	CUP Gene	92.89	178	26.31	0.13	2
4100	MAGEA1	NM_004988.5	Cancer Gene	46	178	13.03	0.07	2
4109	MAGEA10	NM_021048.5	Cancer Gene	16.44	178	4.66	0.02	2
4111	MAGEA12	NM_001166386.3	Cancer Gene	32	178	9.06	0.05	2
4102	MAGEA3	NM_005362.4	Cancer Gene	3.5	178	0.99	0.01	2
4103	MAGEA4	NM_001011549.1	Cancer Gene	3	178	0.85	0	2
4105	MAGEA6	NM_005363.3	CUP Gene	97.5	178	27.62	0.14	2
4113	MAGEB2	NM_002364.5	Cancer Gene	32	178	9.06	0.05	2
9947	MAGEC1	NM_005462.5	Cancer Gene	15	178	4.25	0.02	2
51438	MAGEC2	NM_016249.4	Cancer Gene	25	178	7.08	0.04	2
260425	MAGI3	NM_152900.3	FUS Gene	189	89	107.07	0.55	1
10892	MALT1	NM_006785.4	Cancer Gene	1063.75	178	301.32	1.55	2
84441	MAML2	NM_032427.4	Cancer Gene	1825.14	178	517	2.65	2
5604	MAP2K1	NM_002755.3	IO Gene	1227	178	347.57	1.78	2
5605	MAP2K2	NM_030662.3	IO Gene	1808	178	512.14	2.63	2
5606	MAP2K3	NM_145109.3	CUP Gene	553	178	156.65	0.8	2
6416	MAP2K4	NM_003010.4	IO Gene	358	178	101.41	0.52	2
5608	MAP2K6	NM_002758.4	Cancer Gene	314.56	178	89.1	0.46	2
4214	MAP3K1	NM_005921.2	IO Gene	1470	178	416.4	2.14	2
7786	MAP3K12	NM_001193511.2	Cancer Gene	144	178	40.79	0.21	2
9175	MAP3K13	NM_004721.5	Cancer Gene	103.18	178	29.23	0.15	2
9020	MAP3K14	NM_003954.5	Cancer Gene	2216	178	627.71	3.22	2
51776	MAP3K20	NM_016653.3	Cancer Gene	432	178	122.37	0.63	2
4217	MAP3K5	NM_005923.4	IO Gene	702	178	198.85	1.02	2
6885	MAP3K7	NM_145331.3	IO Gene	876	178	248.14	1.27	2
1326	MAP3K8	NM_005204.4	Cancer Gene	1613	178	456.91	2.34	2
5871	MAP4K2	NM_004579.5	IO Gene	287.07	178	81.32	0.42	2
5594	MAPK1	NM_002745.4	IO Gene	2385	178	675.59	3.46	2
5602	MAPK10	NM_138982.4	Cancer Gene	6	178	1.7	0.01	2
5600	MAPK11	NM_002751.7	IO Gene	93	178	26.34	0.14	2
6300	MAPK12	NM_002969.6	Cancer Gene	15	178	4.25	0.02	2
1432	MAPK14	NM_139012.2	IO Gene	278	178	78.75	0.4	2
5595	MAPK3	NM_002746.3	IO Gene	633	178	179.31	0.92	2
5599	MAPK8	NM_139049.4	IO Gene	276	178	78.18	0.4	2
9479	MAPK8IP1	NM_005456.4	Cancer Gene	90	178	25.49	0.13	2
23542	MAPK8IP2	NM_012324.6	Cancer Gene	5.07	178	1.44	0.01	2
5601	MAPK9	NM_001364608.2	Cancer Gene	244	178	69.12	0.35	2
9261	MAPKAPK2	NM_032960.4	IO Gene	3863	178	1094.25	5.61	2
4137	MAPT	NM_016835.4	Cancer Gene	93	178	26.34	0.14	2
4082	MARCKS	NM_002356.7	Cancer Gene	12015	178	3403.43	17.45	2
8685	MARCO	NM_006770.3	IO Gene	289	178	81.86	0.42	2
5648	MASP1	NM_139125.3	IO Gene	40	178	11.33	0.06	2
10747	MASP2	NM_006610.4	IO Gene	7	178	1.98	0.01	2
57506	MAVS	NM_020746.5	IO Gene	2448.63	178	693.61	3.56	2
4149	MAX	NM_002382.5	Cancer Gene	3700	178	1048.08	5.37	2
4153	MBL2	NM_000242.2	IO Gene	10	178	2.83	0.01	2
4154	MBNL1	NM_207293.1	CUP Gene	7516	178	2129.02	10.92	2
55796	MBNL3	NM_018388.3	CUP Gene	1441	178	408.18	2.09	2
4162	MCAM	NM_006500.3	IO Gene	304.18	178	86.16	0.44	2
27349	MCAT	NM_173467.5	CUP Gene	82	178	23.23	0.12	2
4170	MCL1	NM_021960.5	Cancer Gene	4139	178	1172.43	6.01	2
4171	MCM2	NM_004526.4	Cancer Gene	116	178	32.86	0.17	2
4173	MCM4	NM_182746.3	Cancer Gene	121.04	178	34.29	0.18	2
4174	MCM5	NM_006739.4	Cancer Gene	1182	178	334.82	1.72	2
4176	MCM7	NM_005916.5	Cancer Gene	402	178	113.87	0.58	2
9656	MDC1	NM_014641.3	Cancer Gene	155	178	43.91	0.23	2
29969	MDFIC	NM_001166345.1	CUP Gene	483.65	178	137	0.7	2
4193	MDM2	NM_002392.5	Cancer Gene	1739.27	178	492.67	2.53	2
4194	MDM4	NM_002393.5	CUP Gene	1808.15	178	512.19	2.63	2
4200	ME2	NM_002396.5	CUP Gene	2143.43	178	607.16	3.11	2
2122	MECOM	NM_004991.4	Cancer Gene	269	178	76.2	0.39	2
9968	MED12	NM_005120.3	Cancer Gene	1491.48	178	422.48	2.17	2
4208	MEF2C	NM_001364333.2	IO Gene	2717	178	769.63	3.95	2
4209	MEF2D	NM_005920.4	FUS Gene	1522	89	862.26	4.42	1
4210	MEFV	NM_000243.2	IO Gene	179.76	178	50.92	0.26	2
4211	MEIS1	NM_002398.3	CUP Gene	79	178	22.38	0.11	2
9833	MELK	NM_014791.4	Cancer Gene	174	178	49.29	0.25	2
4221	MEN1	NM_000244.3	Cancer Gene	276	178	78.18	0.4	2
10461	MERTK	NM_006343.3	IO Gene	470	178	133.13	0.68	2
4233	MET	NM_000245.4	FUS Gene	8817.08	1434	310.02	1.59	22
4240	MFGE8	NM_005928.4	IO Gene	458	178	129.74	0.67	2
4242	MFNG	NM_002405.4	Cancer Gene	1003	178	284.11	1.46	2
10724	MGEA5	NM_012215.3	FUS Gene	668	89	378.44	1.94	1
4255	MGMT	NM_002412.5	Cancer Gene	258	178	73.08	0.37	2
4256	MGP	NM_000900.5	CUP Gene	4457	178	1262.51	6.47	2
4257	MGST1	NM_020300.5	Cancer Gene	2020	178	572.2	2.93	2
4258	MGST2	NM_002413.5	Cancer Gene	577	178	163.44	0.84	2
4259	MGST3	NM_004528.4	Cancer Gene	653	178	184.97	0.95	2
8190	MIA	NM_006533.4	CUP Gene	49	178	13.88	0.07	2
57534	MIB1	NM_020774.3	CUP Gene	207	178	58.64	0.3	2
100507436	MICA	NM_001177519.3	IO Gene	511	178	144.75	0.74	2
4277	MICB	NM_005931.5	IO Gene	301.35	178	85.36	0.44	2
4282	MIF	NM_002415.2	IO Gene	4415	178	1250.61	6.41	2
4286	MITF	NM_198159.3	Cancer Gene	237	178	67.13	0.34	2
4288	MKI67	NM_002417.5	Cancer Gene	491	178	139.08	0.71	2
23608	MKRN1	NM_013446.4	FUS Gene	553	89	313.29	1.61	1
2315	MLANA	NM_005511.2	Cancer Gene	19.31	178	5.47	0.03	2
9761	MLEC	NM_014730.4	CUP Gene	1354	178	383.54	1.97	2
4291	MLF1	NM_022443.5	Cancer Gene	86	178	24.36	0.12	2
4292	MLH1	NM_000249.3	Cancer Gene	195	178	55.24	0.28	2
8028	MLLT10	NM_004641.3	FUS Gene	111	89	62.88	0.32	1
4300	MLLT3	NM_004529.4	Cancer Gene	475	178	134.55	0.69	2
79083	MLPH	NM_024101.7	CUP Gene	678	178	192.05	0.98	2
4311	MME	NM_007289.3	IO Gene	40	178	11.33	0.06	2
4312	MMP1	NM_002421.4	Cancer Gene	98	178	27.76	0.14	2
4320	MMP11	NM_005940.5	Cancer Gene	129	178	36.54	0.19	2
4321	MMP12	NM_002426.6	CUP Gene	190	178	53.82	0.28	2
4313	MMP2	NM_004530.6	Cancer Gene	672	178	190.35	0.98	2
4314	MMP3	NM_002422.5	Cancer Gene	96	178	27.19	0.14	2
4316	MMP7	NM_002423.5	Cancer Gene	1114	178	315.56	1.62	2
4318	MMP9	NM_004994.3	IO Gene	894	178	253.24	1.3	2
79812	MMRN2	NM_024756.2	CUP Gene	144	178	40.79	0.21	2
4331	MNAT1	NM_002431.4	Cancer Gene	212	178	60.05	0.31	2
3110	MNX1	NM_005515.4	IO Gene	155	178	43.91	0.23	2
23515	MORC3	NM_015358.3	FUS Gene	265	89	150.13	0.77	1
4352	MPL	NM_005373.3	Cancer Gene	7	178	1.98	0.01	2
4353	MPO	NM_000250.2	IO Gene	19	178	5.38	0.03	2
758	MPPED1	NM_001044370.2	IO Gene	36	178	10.2	0.05	2
23164	MPRIP	NM_015134.4	FUS Gene	3385.11	267	639.26	3.28	3
3140	MR1	NM_001531.2	IO Gene	1509.57	178	427.61	2.19	2
4360	MRC1	NM_002438.4	IO Gene	121	178	34.28	0.18	2
4361	MRE11	NM_005591.3	Cancer Gene	1019	178	288.65	1.48	2
29960	MRM2	NM_013393.3	Cancer Gene	71	178	20.11	0.1	2
9801	MRPL19	NM_014763.4	CUP Gene	656	178	185.82	0.95	2
64969	MRPS5	NM_031902.5	Cancer Gene	981	178	277.88	1.43	2
931	MS4A1	NM_152866.2	IO Gene	19757	178	5596.46	28.7	2
2206	MS4A2	NM_000139.5	IO Gene	64.76	178	18.34	0.09	2
51338	MS4A4A	NM_148975.3	CUP Gene	274	178	77.61	0.4	2
64231	MS4A6A	NM_022349.3	CUP Gene	2484	178	703.63	3.61	2
4436	MSH2	NM_000251.3	Cancer Gene	124	178	35.12	0.18	2
4437	MSH3	NM_002439.5	Cancer Gene	245.79	178	69.62	0.36	2
2956	MSH6	NM_000179.2	Cancer Gene	793	178	224.63	1.15	2
4477	MSMB	NM_002443.4	CUP Gene	59	178	16.71	0.09	2
4478	MSN	NM_002444.3	FUS Gene	5255	89	2977.11	15.27	1
4481	MSR1	NM_138715.3	IO Gene	1296	178	367.11	1.88	2
22921	MSRB2	NM_012228.4	CUP Gene	330	178	93.48	0.48	2
4486	MST1R	NM_002447.4	IO Gene	357	178	101.13	0.52	2
4520	MTF1	NM_005955.3	CUP Gene	607.53	178	172.09	0.88	2
22823	MTF2	NM_007358.4	CUP Gene	489	178	138.52	0.71	2
64419	MTMR14	NM_001077525.3	Cancer Gene	99	178	28.04	0.14	2
2475	MTOR	NM_004958.4	Cancer Gene	386	178	109.34	0.56	2
4552	MTRR	NM_024010.4	Cancer Gene	338	178	95.74	0.49	2
4582	MUC1	NM_001204287.2	IO Gene	1251	178	354.36	1.82	2
4583	MUC2	NM_002457.4	Cancer Gene	77	178	21.81	0.11	2
4585	MUC4	NM_018406.7	CUP Gene	372	178	105.37	0.54	2
4595	MUTYH	NM_001128425.1	Cancer Gene	146	178	41.36	0.21	2
4599	MX1	NM_002462.5	IO Gene	1134	178	321.22	1.65	2
4601	MXI1	NM_130439.3	CUP Gene	849	178	240.49	1.23	2
4602	MYB	NM_001130173.2	FUS Gene	839	476	88.87	0.46	6
4605	MYBL2	NM_002466.4	Cancer Gene	1202	178	340.48	1.75	2
4609	MYC	NM_002467.6	Cancer Gene	2575	178	729.41	3.74	2
4613	MYCN	NM_005378.6	Cancer Gene	30	178	8.5	0.04	2
80177	MYCT1	NM_025107.2	CUP Gene	45	178	12.75	0.07	2
4615	MYD88	NM_002468.5	IO Gene	917	178	259.75	1.33	2
4627	MYH9	NM_002473.5	FUS Gene	2661	89	1507.54	7.73	1
399687	MYO18A	NM_078471.4	FUS Gene	1280	178	362.58	1.86	2
4644	MYO5A	NM_000259.3	FUS Gene	1370.83	89	776.62	3.98	1
25924	MYRIP	NM_015460.4	FUS Gene	22	89	12.46	0.06	1
440145	MZT1	NM_001071775.3	FUS Gene	20	89	11.33	0.06	1
10003	NAALAD2	NM_005467.4	CUP Gene	0	178	0	0	2
4665	NAB2	NM_005967.4	FUS Gene	1189	298	201.18	1.03	4
138151	NACC2	NM_144653.5	FUS Gene	222	89	125.77	0.64	1
79923	NANOG	NM_024865.4	CUP Gene	215.93	178	61.17	0.31	2
4678	NASP	NM_002482.4	Cancer Gene	1969	178	557.75	2.86	2
9	NAT1	NM_000662.8	CUP Gene	33	178	9.35	0.05	2
339983	NAT8L	NM_178557.4	CUP Gene	27	178	7.65	0.04	2
4683	NBN	NM_002485.4	Cancer Gene	252	178	71.38	0.37	2
4684	NCAM1	NM_181351.5	IO Gene	104	178	29.46	0.15	2
653361	NCF1	NM_000265.6	IO Gene	1091	178	309.04	1.58	2
4689	NCF4	NM_000631.5	IO Gene	703	178	199.14	1.02	2
4691	NCL	NM_005381.3	Cancer Gene	15058	178	4265.4	21.87	2
8648	NCOA1	NM_003743.5	Cancer Gene	894	178	253.24	1.3	2
10499	NCOA2	NM_006540.4	FUS Gene	1238	149	418.94	2.15	2
8202	NCOA3	NM_181659.3	Cancer Gene	2226.3	178	630.63	3.23	2
8031	NCOA4	NM_001145260.1	FUS Gene	15870	654	1223.52	6.27	8
9611	NCOR1	NM_006311.4	Cancer Gene	5504	178	1559.09	8	2
9612	NCOR2	NM_006312.6	CUP Gene	3420.27	178	968.84	4.97	2
9437	NCR1	NM_004829.7	IO Gene	163	178	46.17	0.24	2
259197	NCR3	NM_147130.3	IO Gene	134	178	37.96	0.19	2
55706	NDC1	NM_018087.5	CUP Gene	149	178	42.21	0.22	2
10403	NDC80	NM_006101.3	CUP Gene	24	178	6.8	0.03	2
4694	NDUFA1	NM_004541.4	CUP Gene	923	178	261.45	1.34	2
126328	NDUFA11	NM_175614.5	CUP Gene	2035	178	576.44	2.96	2
55967	NDUFA12	NM_018838.5	CUP Gene	1698	178	480.98	2.47	2
51079	NDUFA13	NM_015965.7	CUP Gene	1340	178	379.57	1.95	2
4695	NDUFA2	NM_002488.4	CUP Gene	594	178	168.26	0.86	2
4696	NDUFA3	NM_004542.4	CUP Gene	2475.29	178	701.16	3.6	2
56901	NDUFA4L2	NM_020142.3	CUP Gene	242	178	68.55	0.35	2
4700	NDUFA6	NM_002490.6	CUP Gene	899	178	254.66	1.31	2
4701	NDUFA7	NM_005001.5	CUP Gene	362	178	102.54	0.53	2
4707	NDUFB1	NM_004545.4	CUP Gene	1057	178	299.41	1.54	2
4716	NDUFB10	NM_004548.3	CUP Gene	885	178	250.69	1.29	2
54539	NDUFB11	NM_001135998.2	CUP Gene	2581	178	731.11	3.75	2
4710	NDUFB4	NM_004547.6	CUP Gene	4406	178	1248.07	6.4	2
4713	NDUFB7	NM_004146.6	CUP Gene	725	178	205.37	1.05	2
4714	NDUFB8	NM_005004.4	CUP Gene	1284	178	363.71	1.87	2
374291	NDUFS7	NM_024407.5	CUP Gene	292	178	82.71	0.42	2
4728	NDUFS8	NM_002496.4	CUP Gene	2300	178	651.51	3.34	2
5818	NECTIN1	NM_002855.5	CUP Gene	378	178	107.07	0.55	2
5819	NECTIN2	NM_001042724.2	Cancer Gene	933	178	264.29	1.36	2
81607	NECTIN4	NM_030916.3	CUP Gene	55	178	15.58	0.08	2
4747	NEFL	NM_006158.4	IO Gene	225	178	63.73	0.33	2
79661	NEIL1	NM_024608.4	CUP Gene	231	178	65.43	0.34	2
55247	NEIL3	NM_018248.3	CUP Gene	403	178	114.16	0.59	2
4763	NF1	NM_001042492.3	Cancer Gene	857	178	242.76	1.24	2
4771	NF2	NM_000268.3	Cancer Gene	407.26	178	115.36	0.59	2
150372	NFAM1	NM_145912.8	CUP Gene	707.3	178	200.35	1.03	2
23114	NFASC	NM_001005388.2	FUS Gene	159	89	90.08	0.46	1
4772	NFATC1	NM_172387.3	IO Gene	1001	178	283.55	1.45	2
4773	NFATC2	NM_012340.5	IO Gene	2689	178	761.7	3.91	2
4775	NFATC3	NM_173165.3	IO Gene	468	178	132.57	0.68	2
4776	NFATC4	NM_004554.5	IO Gene	389	178	110.19	0.57	2
4780	NFE2L2	NM_006164.5	Cancer Gene	948	178	268.54	1.38	2
4781	NFIB	NM_005596.3	FUS Gene	446	89	252.67	1.3	1
4783	NFIL3	NM_005384.3	CUP Gene	765	178	216.7	1.11	2
4790	NFKB1	NM_003998.4	IO Gene	863	178	244.46	1.25	2
4791	NFKB2	NM_002502.6	IO Gene	1402	178	397.14	2.04	2
4792	NFKBIA	NM_020529.2	IO Gene	1849	178	523.76	2.69	2
4794	NFKBIE	NM_004556.3	CUP Gene	312	178	88.38	0.45	2
64332	NFKBIZ	NM_031419.4	Cancer Gene	612	178	173.36	0.89	2
4803	NGF	NM_002506.3	Cancer Gene	16	178	4.53	0.02	2
4804	NGFR	NM_002507.4	Cancer Gene	438	178	124.07	0.64	2
22795	NID2	NM_007361.4	CUP Gene	412	178	116.71	0.6	2
85407	NKD1	NM_033119.5	Cancer Gene	521.24	178	147.65	0.76	2
4818	NKG7	NM_005601.4	IO Gene	941	178	266.55	1.37	2
7080	NKX2-1	NM_001079668.3	CUP Gene	548	178	155.23	0.8	2
4824	NKX3-1	NM_006167.4	Cancer Gene	115	178	32.58	0.17	2
84166	NLRC5	NM_032206.4	IO Gene	2812	178	796.54	4.08	2
114548	NLRP3	NM_004895.4	IO Gene	32.09	178	9.09	0.05	2
10392	NOD1	NM_006092.4	IO Gene	336	178	95.18	0.49	2
64127	NOD2	NM_022162.3	IO Gene	63	178	17.85	0.09	2
4838	NODAL	NM_018055.5	Cancer Gene	13	178	3.68	0.02	2
9241	NOG	NM_005450.6	Cancer Gene	301	178	85.26	0.44	2
8715	NOL4	NM_003787.4	FUS Gene	8	89	4.53	0.02	1
51406	NOL7	NM_016167.5	Cancer Gene	509	178	144.18	0.74	2
51491	NOP16	NM_016391.8	CUP Gene	270	178	76.48	0.39	2
4842	NOS1	NM_000620.5	CUP Gene	63.81	178	18.08	0.09	2
9722	NOS1AP	NM_001164757.2	FUS Gene	33	89	18.7	0.1	1
4843	NOS2	NM_000625.4	IO Gene	88	178	24.93	0.13	2
4846	NOS3	NM_000603.5	Cancer Gene	161	178	45.61	0.23	2
4851	NOTCH1	NM_017617.5	IO Gene	922	178	261.17	1.34	2
4853	NOTCH2	NM_024408.4	FUS Gene	10052	1283	395.04	2.03	18
4854	NOTCH3	NM_000435.3	Cancer Gene	613	178	173.64	0.89	2
4855	NOTCH4	NM_004557.4	Cancer Gene	53	178	15.01	0.08	2
27035	NOX1	NM_007052.5	CUP Gene	0	178	0	0	2
4869	NPM1	NM_002520.6	FUS Gene	9275	267	1751.52	8.98	3
10361	NPM2	NM_001286680.2	Cancer Gene	46	178	13.03	0.07	2
4885	NPTX2	NM_002523.3	CUP Gene	21	178	5.95	0.03	2
4886	NPY1R	NM_000909.6	CUP Gene	15	178	4.25	0.02	2
1728	NQO1	NM_000903.3	Cancer Gene	488.91	178	138.49	0.71	2
2908	NR3C1	NM_000176.3	CUP Gene	1477	178	418.38	2.15	2
3164	NR4A1	NM_173157.3	Cancer Gene	326	178	92.34	0.47	2
8013	NR4A3	NM_006981.4	FUS Gene	852	327	131.37	0.67	4
4892	NRAP	NM_198060.4	FUS Gene	66	89	37.39	0.19	1
4893	NRAS	NM_002524.5	Cancer Gene	549	178	155.51	0.8	2
29982	NRBF2	NM_030759.5	FUS Gene	428	89	242.47	1.24	1
55051	NRDE2	NM_017970.4	CUP Gene	153.12	178	43.37	0.22	2
3084	NRG1	NM_013964.5	FUS Gene	607.62	718	42.67	0.22	11
9542	NRG2	NM_013983.3	FUS Gene	129	329	19.77	0.1	5
10718	NRG3	NM_001165973.1	FUS Gene	8	149	2.71	0.01	2
8829	NRP1	NM_003873.6	IO Gene	1641	178	464.84	2.38	2
64324	NSD1	NM_172349.2	FUS Gene	2243	267	423.58	2.17	3
7468	NSD2	NM_001042424.3	Cancer Gene	1033	178	292.61	1.5	2
54904	NSD3	NM_023034.2	Cancer Gene	3263.03	178	924.3	4.74	2
4907	NT5E	NM_002526.4	IO Gene	549	178	155.51	0.8	2
4908	NTF3	NM_001102654.2	Cancer Gene	116	178	32.86	0.17	2
4913	NTHL1	NM_002528.7	Cancer Gene	85	178	24.08	0.12	2
4917	NTN3	NM_006181.3	IO Gene	1	178	0.28	0	2
4914	NTRK1	NM_002529.3	FUS Gene	290	1254	11.66	0.06	18
4915	NTRK2	NM_006180.4	FUS Gene	290	776	18.84	0.1	11
4916	NTRK3	NM_002530.4	FUS Gene	448	807	27.99	0.14	12
51667	NUB1	NM_016118.4	FUS Gene	1076	89	609.59	3.13	1
4682	NUBP1	NM_002484.4	IO Gene	733	178	207.63	1.06	2
83540	NUF2	NM_145697.3	CUP Gene	78	178	22.09	0.11	2
8650	NUMB	NM_001005744.1	Cancer Gene	357	178	101.13	0.52	2
9253	NUMBL	NM_004756.5	Cancer Gene	92.66	178	26.25	0.13	2
57122	NUP107	NM_020401.4	IO Gene	377.76	178	107.01	0.55	2
8021	NUP214	NM_005085.4	FUS Gene	2229	89	1262.79	6.48	1
26471	NUPR1	NM_012385.3	Cancer Gene	1602.16	178	453.84	2.33	2
4938	OAS1	NM_016816.4	IO Gene	364	178	103.11	0.53	2
4939	OAS2	NM_002535.3	IO Gene	556	178	157.5	0.81	2
4940	OAS3	NM_006187.4	IO Gene	448	178	126.9	0.65	2
8638	OASL	NM_003733.3	CUP Gene	155	178	43.91	0.23	2
4942	OAT	NM_000274.4	CUP Gene	479	178	135.68	0.7	2
4946	OAZ1	NM_004152.3	IO Gene	8840	178	2504.06	12.84	2
54940	OCIAD1	NM_017830.3	FUS Gene	754	89	427.16	2.19	1
8481	OFD1	NM_003611.3	FUS Gene	1453	178	411.58	2.11	2
25903	OLFML2B	NM_015441.2	Cancer Gene	376	178	106.51	0.55	2
4973	OLR1	NM_002543.4	CUP Gene	18	178	5.1	0.03	2
23596	OPN3	NM_014322.3	CUP Gene	321	178	90.93	0.47	2
23594	ORC6	NM_014321.4	CUP Gene	99.92	178	28.3	0.15	2
5008	OSM	NM_020530.6	IO Gene	16	178	4.53	0.02	2
5009	OTC	NM_000531.6	CUP Gene	8	178	2.27	0.01	2
146183	OTOA	NM_144672.4	CUP Gene	89	178	25.21	0.13	2
55074	OXR1	NM_181354.4	FUS Gene	235	89	133.13	0.68	1
53829	P2RY13	NM_176894.3	CUP Gene	1662	178	470.79	2.41	2
5033	P4HA1	NM_001017962.2	CUP Gene	716	178	202.82	1.04	2
8974	P4HA2	NM_001142598.2	CUP Gene	382.5	178	108.35	0.56	2
5058	PAK1	NM_002576.4	Cancer Gene	1049	178	297.14	1.52	2
5062	PAK2	NM_002577.4	Cancer Gene	3858	178	1092.84	5.6	2
5063	PAK3	NM_002578.5	Cancer Gene	52.69	178	14.93	0.08	2
10298	PAK4	NM_005884.4	Cancer Gene	811.12	178	229.76	1.18	2
57144	PAK5	NM_177990.3	Cancer Gene	7	178	1.98	0.01	2
56924	PAK6	NM_020168.5	Cancer Gene	88	178	24.93	0.13	2
54873	PALMD	NM_017734.5	CUP Gene	89	178	25.21	0.13	2
255967	PAN3	NM_175854.8	FUS Gene	4229	178	1197.93	6.14	2
116337	PANX3	NM_052959.3	CUP Gene	8	178	2.27	0.01	2
11044	PAPD7	NM_006999.4	FUS Gene	2666	89	1510.37	7.75	1
9061	PAPSS1	NM_005443.5	FUS Gene	261	89	147.86	0.76	1
8505	PARG	NM_003631.4	Cancer Gene	1729	178	489.76	2.51	2
64761	PARP12	NM_022750.4	CUP Gene	1480	178	419.23	2.15	2
10038	PARP2	NM_001042618.1	Cancer Gene	213	178	60.34	0.31	2
143	PARP4	NM_006437.4	CUP Gene	2320	178	657.17	3.37	2
83666	PARP9	NM_001146104.2	CUP Gene	1072	178	303.66	1.56	2
139135	PASD1	NM_173493.3	Cancer Gene	9	178	2.55	0.01	2
5074	PAWR	NM_002583.4	FUS Gene	535.37	89	303.3	1.56	1
5077	PAX3	NM_181459.4	Cancer Gene	21	178	5.95	0.03	2
5079	PAX5	NM_016734.3	IO Gene	1802	178	510.44	2.62	2
7849	PAX8	NM_003466.4	FUS Gene	912	716	64.22	0.33	10
55872	PBK	NM_018492.4	Cancer Gene	74	178	20.96	0.11	2
55193	PBRM1	NM_018313.5	Cancer Gene	2874	178	814.1	4.17	2
5087	PBX1	NM_002585.4	Cancer Gene	530	178	150.13	0.77	2
5090	PBX3	NM_006195.6	Cancer Gene	392	178	111.04	0.57	2
5091	PC	NM_001040716.2	CUP Gene	125	178	35.41	0.18	2
5093	PCBP1	NM_006196.4	IO Gene	6484	178	1836.69	9.42	2
5099	PCDH7	NM_001173523.2	CUP Gene	78	178	22.09	0.11	2
5105	PCK1	NM_002591.4	Cancer Gene	48	178	13.6	0.07	2
5106	PCK2	NM_004563.4	CUP Gene	132	178	37.39	0.19	2
9768	PCLAF	NM_014736.6	Cancer Gene	533.06	178	151	0.77	2
5108	PCM1	NM_006197.4	FUS Gene	1678.78	89	951.08	4.88	1
5111	PCNA	NM_182649.2	Cancer Gene	1486	178	420.93	2.16	2
5121	PCP4	NM_006198.3	CUP Gene	0	178	0	0	2
5133	PDCD1	NM_005018.3	IO Gene	255	178	72.23	0.37	2
80380	PDCD1LG2	NM_025239.4	IO Gene	345	178	97.73	0.5	2
8654	PDE5A	NM_001083.4	CUP Gene	351	178	99.43	0.51	2
5150	PDE7A	NM_002603.4	FUS Gene	480.41	89	272.17	1.4	1
5152	PDE9A	NM_002606.3	FUS Gene	168	209	40.53	0.21	3
5154	PDGFA	NM_002607.5	Cancer Gene	362	178	102.54	0.53	2
5155	PDGFB	NM_033016.3	FUS Gene	703	507	69.91	0.36	7
56034	PDGFC	NM_016205.3	IO Gene	247	178	69.97	0.36	2
80310	PDGFD	NM_025208.5	Cancer Gene	81	178	22.94	0.12	2
5156	PDGFRA	NM_006206.6	FUS Gene	1323	476	140.14	0.72	6
5159	PDGFRB	NM_002609.4	FUS Gene	2584	327	398.43	2.04	4
5163	PDK1	NM_002610.5	Cancer Gene	703.13	178	199.17	1.02	2
8572	PDLIM4	NM_003687.4	CUP Gene	295	178	83.56	0.43	2
5170	PDPK1	NM_002613.5	Cancer Gene	1197	178	339.07	1.74	2
10630	PDPN	NM_006474.4	CUP Gene	30	178	8.5	0.04	2
10158	PDZK1IP1	NM_005764.4	CUP Gene	108	178	30.59	0.16	2
375033	PEAR1	NM_001080471.1	FUS Gene	45	89	25.49	0.13	1
5037	PEBP1	NM_002567.4	CUP Gene	1075	178	304.51	1.56	2
5175	PECAM1	NM_000442.5	IO Gene	3883	178	1099.92	5.64	2
5178	PEG3	NM_006210.3	CUP Gene	19	178	5.38	0.03	2
8864	PER2	NM_022817.3	Cancer Gene	248.33	178	70.34	0.36	2
5196	PF4	NM_002619.4	CUP Gene	255	178	72.23	0.37	2
5209	PFKFB3	NM_004566.4	CUP Gene	1604	178	454.36	2.33	2
5213	PFKM	NM_000289.6	CUP Gene	182	178	51.55	0.26	2
93210	PGAP3	NM_033419.5	FUS Gene	534	178	151.26	0.78	2
5228	PGF	NM_002632.5	Cancer Gene	77	178	21.81	0.11	2
5230	PGK1	NM_000291.4	Cancer Gene	1334.32	178	377.97	1.94	2
55276	PGM2	NM_018290.4	CUP Gene	831	178	235.39	1.21	2
54858	PGPEP1	NM_017712.4	CUP Gene	255.34	178	72.33	0.37	2
5241	PGR	NM_000926.4	Cancer Gene	42	178	11.9	0.06	2
80012	PHC3	NM_024947.4	FUS Gene	849.88	89	481.48	2.47	1
55274	PHF10	NM_018288.4	Cancer Gene	894	178	253.24	1.3	2
57649	PHF12	NM_001033561.2	FUS Gene	688	89	389.77	2	1
84295	PHF6	NM_032458.3	Cancer Gene	1918	178	543.3	2.79	2
26227	PHGDH	NM_006623.4	CUP Gene	80	178	22.66	0.12	2
7262	PHLDA2	NM_003311.4	CUP Gene	344	178	97.44	0.5	2
653583	PHLDB3	NM_198850.3	FUS Gene	231	89	130.87	0.67	1
51050	PI15	NM_015886.5	CUP Gene	18	178	5.1	0.03	2
8554	PIAS1	NM_016166.2	Cancer Gene	6202	178	1756.81	9.01	2
9063	PIAS2	NM_004671.5	Cancer Gene	1844.79	178	522.56	2.68	2
10401	PIAS3	NM_006099.3	Cancer Gene	670	178	189.79	0.97	2
51588	PIAS4	NM_015897.4	CUP Gene	145	178	41.07	0.21	2
5284	PIGR	NM_002644.4	CUP Gene	707.63	178	200.45	1.03	2
5290	PIK3CA	NM_006218.4	Cancer Gene	481	178	136.25	0.7	2
5291	PIK3CB	NM_006219.3	Cancer Gene	471	178	133.42	0.68	2
5293	PIK3CD	NM_005026.5	IO Gene	1540.22	178	436.29	2.24	2
5294	PIK3CG	NM_002649.3	IO Gene	2431	178	688.62	3.53	2
5295	PIK3R1	NM_181523.3	Cancer Gene	1131	178	320.37	1.64	2
5296	PIK3R2	NM_005027.4	Cancer Gene	253.67	178	71.86	0.37	2
8503	PIK3R3	NM_003629.4	Cancer Gene	787	178	222.93	1.14	2
30849	PIK3R4	NM_014602.3	Cancer Gene	911	178	258.05	1.32	2
23533	PIK3R5	NM_001142633.2	Cancer Gene	1303	178	369.09	1.89	2
5292	PIM1	NM_002648.4	Cancer Gene	562	178	159.19	0.82	2
11040	PIM2	NM_006875.4	Cancer Gene	876	178	248.14	1.27	2
5300	PIN1	NM_006221.3	IO Gene	469	178	132.85	0.68	2
5308	PITX2	NM_000325.6	Cancer Gene	24	178	6.8	0.03	2
5315	PKM	NM_002654.6	Cancer Gene	6019	178	1704.97	8.74	2
9088	PKMYT1	NM_004203.5	Cancer Gene	181	178	51.27	0.26	2
11187	PKP3	NM_007183.4	CUP Gene	82	178	23.23	0.12	2
51365	PLA1A	NM_015900.4	Cancer Gene	555	178	157.21	0.81	2
8399	PLA2G10	NM_003561.2	Cancer Gene	239	178	67.7	0.35	2
5319	PLA2G1B	NM_000928.3	IO Gene	10	178	2.83	0.01	2
5320	PLA2G2A	NM_001161729.1	Cancer Gene	186	178	52.69	0.27	2
50487	PLA2G3	NM_015715.5	Cancer Gene	54	178	15.3	0.08	2
5321	PLA2G4A	NM_024420.2	Cancer Gene	146	178	41.36	0.21	2
8605	PLA2G4C	NM_003706.3	Cancer Gene	67	178	18.98	0.1	2
123745	PLA2G4E	NM_001206670.1	Cancer Gene	49.28	178	13.96	0.07	2
255189	PLA2G4F	NM_213600.4	Cancer Gene	98	178	27.76	0.14	2
5322	PLA2G5	NM_000929.3	Cancer Gene	89	178	25.21	0.13	2
8398	PLA2G6	NM_003560.4	IO Gene	375	178	106.22	0.54	2
5327	PLAT	NM_000930.5	Cancer Gene	306	178	86.68	0.44	2
5328	PLAU	NM_002658.5	IO Gene	1683	178	476.73	2.44	2
5329	PLAUR	NM_002659.4	IO Gene	243	178	68.83	0.35	2
23236	PLCB1	NM_015192.4	Cancer Gene	291	178	82.43	0.42	2
5332	PLCB4	NM_000933.3	Cancer Gene	135	178	38.24	0.2	2
113026	PLCD3	NM_133373.5	CUP Gene	72.46	178	20.53	0.11	2
51196	PLCE1	NM_016341.4	Cancer Gene	132.49	178	37.53	0.19	2
5335	PLCG1	NM_002660.3	Cancer Gene	554	178	156.93	0.8	2
5336	PLCG2	NM_002661.5	Cancer Gene	1403	178	397.42	2.04	2
5337	PLD1	NM_002662.5	Cancer Gene	442	178	125.2	0.64	2
5338	PLD2	NM_002663.5	Cancer Gene	169	178	47.87	0.25	2
54477	PLEKHA5	NM_001256470.2	CUP Gene	434	178	122.94	0.63	2
55200	PLEKHG6	NM_018173.3	FUS Gene	112	178	31.73	0.16	2
5347	PLK1	NM_005030.6	CUP Gene	524	178	148.43	0.76	2
1263	PLK3	NM_004073.4	CUP Gene	297	178	84.13	0.43	2
5352	PLOD2	NM_182943.3	CUP Gene	420	178	118.97	0.61	2
5366	PMAIP1	NM_021127.3	Cancer Gene	124	178	35.12	0.18	2
5367	PMCH	NM_002674.4	IO Gene	5	178	1.42	0.01	2
6490	PMEL	NM_006928.4	Cancer Gene	21	178	5.95	0.03	2
56937	PMEPA1	NM_020182.5	FUS Gene	218	209	52.59	0.27	3
5371	PML	NM_033238.3	Cancer Gene	2853	178	808.15	4.14	2
5395	PMS2	NM_000535.7	Cancer Gene	132.05	178	37.41	0.19	2
11284	PNKP	NM_007254.4	Cancer Gene	308	178	87.25	0.45	2
9240	PNMA1	NM_006029.5	IO Gene	620	178	175.62	0.9	2
5368	PNOC	NM_006228.5	CUP Gene	361	178	102.26	0.52	2
150379	PNPLA5	NM_138814.4	CUP Gene	47	178	13.31	0.07	2
282809	POC1B	NM_172240.3	FUS Gene	919	298	155.49	0.8	4
79983	POF1B	NM_024921.4	FUS Gene	88	209	21.23	0.11	3
5423	POLB	NM_002690.3	Cancer Gene	319	178	90.36	0.46	2
5424	POLD1	NM_002691.4	Cancer Gene	117	178	33.14	0.17	2
5425	POLD2	NM_006230.3	CUP Gene	415	178	117.55	0.6	2
57804	POLD4	NM_021173.5	Cancer Gene	2059.7	178	583.44	2.99	2
5427	POLE2	NM_002692.4	Cancer Gene	109	178	30.88	0.16	2
51426	POLK	NM_016218.3	Cancer Gene	366	178	103.67	0.53	2
84172	POLR1B	NM_019014.6	CUP Gene	161.56	178	45.76	0.23	2
9533	POLR1C	NM_203290.4	CUP Gene	88	178	24.93	0.13	2
10849	POLR1G	NM_012099.2	Cancer Gene	146.25	178	41.43	0.21	2
5430	POLR2A	NM_000937.5	IO Gene	8847	178	2506.04	12.85	2
5433	POLR2D	NM_004805.4	Cancer Gene	319.6	178	90.53	0.46	2
5437	POLR2H	NM_006232.4	Cancer Gene	542	178	153.53	0.79	2
5439	POLR2J	NM_006234.5	Cancer Gene	482	178	136.53	0.7	2
10622	POLR3G	NM_006467.3	CUP Gene	242	178	68.55	0.35	2
10631	POSTN	NM_006475.3	CUP Gene	869	178	246.16	1.26	2
5450	POU2AF1	NM_006235.3	IO Gene	1806.48	178	511.71	2.62	2
5452	POU2F2	NM_002698.5	IO Gene	7683	178	2176.32	11.16	2
5460	POU5F1	NM_002701.6	Cancer Gene	147	178	41.64	0.21	2
5464	PPA1	NM_021129.4	Cancer Gene	2365	178	669.92	3.44	2
56342	PPAN	NM_020230.7	CUP Gene	902.85	178	255.75	1.31	2
5467	PPARD	NM_006238.5	Cancer Gene	583	178	165.14	0.85	2
5468	PPARG	NM_015869.4	FUS Gene	767	267	144.84	0.74	3
10891	PPARGC1A	NM_013261.5	Cancer Gene	21	178	5.95	0.03	2
133522	PPARGC1B	NM_133263.4	CUP Gene	198.48	178	56.22	0.29	2
5471	PPAT	NM_002703.5	CUP Gene	154	178	43.62	0.22	2
5473	PPBP	NM_002704.3	IO Gene	126	178	35.69	0.18	2
8496	PPFIBP1	NM_003622.4	FUS Gene	360.87	178	102.22	0.52	2
51535	PPHLN1	NM_016488.7	FUS Gene	781	178	221.23	1.13	2
5478	PPIA	NM_021130.5	IO Gene	4215	178	1193.96	6.12	2
5493	PPL	NM_002705.5	FUS Gene	969	356	137.24	0.7	4
84152	PPP1R1B	NM_181505.4	FUS Gene	446	178	126.34	0.65	2
129285	PPP1R21	NM_152994.5	FUS Gene	823	178	233.13	1.2	2
5516	PPP2CB	NM_001009552.2	Cancer Gene	598	178	169.39	0.87	2
5518	PPP2R1A	NM_014225.6	Cancer Gene	2119	178	600.24	3.08	2
5521	PPP2R2B	NM_001271900.2	Cancer Gene	81	178	22.94	0.12	2
5522	PPP2R2C	NM_020416.4	Cancer Gene	40	178	11.33	0.06	2
5523	PPP2R3A	NM_002718.5	CUP Gene	187	178	52.97	0.27	2
5530	PPP3CA	NM_000944.5	Cancer Gene	1191	178	337.37	1.73	2
5532	PPP3CB	NM_021132.4	Cancer Gene	932	178	264	1.35	2
5533	PPP3CC	NM_005605.4	Cancer Gene	383	178	108.49	0.56	2
5534	PPP3R1	NM_000945.4	Cancer Gene	1094	178	309.89	1.59	2
5535	PPP3R2	NM_147180.4	Cancer Gene	467	178	132.28	0.68	2
57223	PPP4R3B	NM_020463.4	FUS Gene	580	89	328.59	1.69	1
23532	PRAME	NM_206956.3	Cancer Gene	27	178	7.65	0.04	2
9055	PRC1	NM_003981.4	CUP Gene	121	178	34.28	0.18	2
5546	PRCC	NM_005973.5	Cancer Gene	785	178	222.36	1.14	2
639	PRDM1	NM_001198.4	IO Gene	2280	178	645.84	3.31	2
93166	PRDM6	NM_001136239.4	CUP Gene	67	178	18.98	0.1	2
5052	PRDX1	NM_002574.3	FUS Gene	5291	267	999.17	5.12	3
25824	PRDX5	NM_012094.5	CUP Gene	2699	178	764.53	3.92	2
5551	PRF1	NM_001083116.3	IO Gene	762	178	215.85	1.11	2
5553	PRG2	NM_002728.6	IO Gene	16	178	4.53	0.02	2
144165	PRICKLE1	NM_153026.3	CUP Gene	436.1	178	123.53	0.63	2
5563	PRKAA2	NM_006252.4	Cancer Gene	36	178	10.2	0.05	2
5566	PRKACA	NM_002730.4	Cancer Gene	1781.16	178	504.54	2.59	2
5567	PRKACB	NM_182948.4	Cancer Gene	1439	178	407.62	2.09	2
5568	PRKACG	NM_002732.3	Cancer Gene	143.84	178	40.74	0.21	2
5573	PRKAR1A	NM_212471.2	FUS Gene	1552	89	879.25	4.51	1
5575	PRKAR1B	NM_001164760.2	Cancer Gene	303	178	85.83	0.44	2
5576	PRKAR2A	NM_004157.4	FUS Gene	159.83	267	30.18	0.15	3
5577	PRKAR2B	NM_002736.3	Cancer Gene	148	178	41.92	0.21	2
5578	PRKCA	NM_002737.3	Cancer Gene	470.09	178	133.16	0.68	2
5579	PRKCB	NM_002738.7	Cancer Gene	2989	178	846.68	4.34	2
5580	PRKCD	NM_006254.4	IO Gene	795	178	225.2	1.15	2
5581	PRKCE	NM_005400.3	IO Gene	356	178	100.84	0.52	2
5582	PRKCG	NM_002739.5	Cancer Gene	58	178	16.43	0.08	2
5588	PRKCQ	NM_006257.5	CUP Gene	743	178	210.47	1.08	2
5591	PRKDC	NM_006904.7	Cancer Gene	1835	178	519.79	2.67	2
5613	PRKX	NM_005044.5	Cancer Gene	682.1	178	193.21	0.99	2
5617	PRL	NM_000948.6	Cancer Gene	3	178	0.85	0	2
5618	PRLR	NM_000949.7	Cancer Gene	6	178	1.7	0.01	2
5619	PRM1	NM_002761.3	Cancer Gene	16	178	4.53	0.02	2
56341	PRMT8	NM_019854.5	Cancer Gene	4	178	1.13	0.01	2
8842	PROM1	NM_006017.3	Cancer Gene	93	178	26.34	0.14	2
5627	PROS1	NM_000313.4	CUP Gene	75	178	21.24	0.11	2
84950	PRPF38A	NM_032864.4	IO Gene	2014.97	178	570.77	2.93	2
55615	PRR5	NM_181333.4	CUP Gene	51	178	14.45	0.07	2
5396	PRRX1	NM_022716.4	CUP Gene	475	178	134.55	0.69	2
5644	PRSS1	NM_002769.5	Cancer Gene	3	178	0.85	0	2
58497	PRUNE1	NM_021222.3	CUP Gene	996	178	282.13	1.45	2
29968	PSAT1	NM_058179.4	CUP Gene	194	178	54.95	0.28	2
5663	PSEN1	NM_000021.4	IO Gene	637	178	180.44	0.93	2
5664	PSEN2	NM_000447.3	IO Gene	72	178	20.4	0.1	2
5699	PSMB10	NM_002801.4	IO Gene	590	178	167.13	0.86	2
5690	PSMB2	NM_002794.5	CUP Gene	1573.92	178	445.84	2.29	2
5691	PSMB3	NM_002795.4	FUS Gene	1446	89	819.2	4.2	1
5693	PSMB5	NM_002797.5	CUP Gene	288	178	81.58	0.42	2
5695	PSMB7	NM_002799.4	IO Gene	584	178	165.43	0.85	2
5696	PSMB8	NM_148919.4	IO Gene	495	178	140.22	0.72	2
5698	PSMB9	NM_002800.5	IO Gene	1749	178	495.43	2.54	2
5704	PSMC4	NM_006503.4	CUP Gene	862	178	244.17	1.25	2
5713	PSMD7	NM_002811.5	IO Gene	837	178	237.09	1.22	2
5723	PSPH	NM_004577.4	FUS Gene	251.94	267	47.58	0.24	3
79810	PTCD2	NM_024754.5	CUP Gene	121.14	178	34.31	0.18	2
5727	PTCH1	NM_000264.5	Cancer Gene	215	178	60.9	0.31	2
8643	PTCH2	NM_003738.5	Cancer Gene	134	178	37.96	0.19	2
171558	PTCRA	NM_138296.3	Cancer Gene	33	178	9.35	0.05	2
5728	PTEN	NM_000314.8	Cancer Gene	3985	178	1128.81	5.79	2
11251	PTGDR2	NM_004778.3	IO Gene	88	178	24.93	0.13	2
5730	PTGDS	NM_000954.6	CUP Gene	25722	178	7286.14	37.37	2
5734	PTGER4	NM_000958.3	CUP Gene	1001	178	283.55	1.45	2
5738	PTGFRN	NM_020440.4	FUS Gene	124	89	70.25	0.36	1
5743	PTGS2	NM_000963.4	IO Gene	437	178	123.79	0.63	2
5747	PTK2	NM_001352701.2	Cancer Gene	263	178	74.5	0.38	2
5754	PTK7	NM_002821.5	Cancer Gene	169	178	47.87	0.25	2
5764	PTN	NM_002825.7	CUP Gene	135	178	38.24	0.2	2
5781	PTPN11	NM_002834.4	Cancer Gene	2066	178	585.23	3	2
84867	PTPN5	NM_006906.2	Cancer Gene	64	178	18.13	0.09	2
5777	PTPN6	NM_002831.6	IO Gene	7488	178	2121.09	10.88	2
[truncated: 667 more rows]

## Sheet: EBERfpkm
Gene	FPKM	EBV_Type
EREB1/2	0.0610107	N

## Sheet: Fusion
fusion	detail	breaks	InFrame	junctions	spans	left-junctions	right-junctions	SupportReads	NormSupportReads	Filter	Pct

## Sheet: FusionDiscard
fusion	detail	breaks	InFrame	junctions	spans	left-junctions	right-junctions	SupportReads	NormSupportReads	Filter	Pct
ACVR1C--GTDC1	NM_145259.3_E3+69_NM_001376312.2_E12+4318	chr2:158412775:-:chr2:144700384:-	RefNoInDB	0	0	0	0	0	0	JunctionFail
ANP32B--DYNC1H1	NM_006401.3_E6+52_NM_001376.5_E31+62	chr9:100774754:+:chr14:102476674:+	Out	1	0	0	0	1	0.23	JunctionFail
ANP32B--RFX1	NM_006401.3_E4+165_NM_002918.5_E21+5	chr9:100767410:+:chr19:14073671:-	In	1	0	0	0	1	0.23	JunctionFail
ANP32B--TXLNGY	NM_006401.3_E4+190_NR_045128.1_E4+181+646	chr9:100767435:+:chrY:21754491:+	RefNoInDB	1	0	0	0	1	0.23	JunctionFail
APOE--AGAP5	NM_000041.4_E3+193_NM_001144000.4_E8+1131	chr19:45411209:+:chr10:75434701:-	Out	2	0	0	0	2	0.47	JunctionFail
APOL6--INAFM1	NM_030641.4_E2+72_NM_178511.6_E1-0-376	chr22:36052497:+:chr19:47777765:+	Out	1	0	0	0	1	0.23	JunctionFail
B2M--SMARCB1	NM_004048.3_E4+197_NM_003073.5_E9+2342	chr15:45010001:+:chr22:24178669:+	Out	0	0	0	0	0	0	JunctionFail
BACH2--B2M	NM_021813.4_E1+363_NM_004048.3_E2+1	chr6:91006199:-:chr15:45007621:+	Out	1	0	1	0	1	0.23	JunctionFail
BAP1--VIPR1	NM_004656.4_E3+54_NM_004624.4_E1-0-473	chr3:52443570:-:chr3:42543661:+	Out	0	0	0	0	0	0	JunctionFail
BCL2L1--CACNA1E	NM_138578.3_E1+250_NM_001205293.3_E48+4722	chr20:30310421:-:chr1:181772149:+	Out	1	0	0	0	1	0.23	JunctionFail
BRD4--CNOT4	NM_058243.2_E11+110_NM_001190850.1_E12+0	chr19:15364963:-:chr7:135047938:-	In	1	0	0	0	1	0.23	JunctionFail
CALM3--TMEM266	NM_005184.4_E5+99_NM_152335.3_E2-0-20722	chr19:47112201:+:chr15:76405786:+	Out	1	0	0	0	1	0.23	JunctionFail
CCDC134--RPS27A	NM_024821.5_E7+167_NM_001177413.1_E4+88	chr22:42221868:+:chr2:55462054:+	Out	1	0	0	0	1	0.23	JunctionFail
CCDC146--KLRD1	NM_020879.3_E6+49_NM_002262.5_E2-0-187	chr7:76885698:+:chr12:10461799:+	Out	1	0	0	0	1	0.23	JunctionFail
CD3E--MGAT1	NM_000733.4_E6+249_NM_002406.4_E2+5383	chr11:118183581:+:chr5:180214714:-	Out	1	0	0	0	1	0.23	JunctionFail
CDH16--PTP4A2	NM_004062.4_E1+81_NM_080391.4_E1+383+181	chr16:66952707:-:chr1:32403406:-	Out	1	0	0	0	1	0.23	JunctionFail
CFLAR--GNAS	NM_003879.7_E4+136_NM_000516.6_E2+1	chr2:202000830:+:chr20:57470667:+	In	1	0	0	0	1	0.23	JunctionFail
CLEC2D--RMND5B	NM_013269.6_E5+987_NM_022762.5_E11+1650	chr12:9848342:+:chr5:177576619:+	Out	1	0	0	0	1	0.23	JunctionFail
CYB5R4--BACH2	NM_016230.4_E3+101_NM_021813.4_E2+0	chr6:84603341:+:chr6:90981660:-	Out	1	0	0	0	1	0.23	JunctionFail
DIS3L2--ERC1	NM_152383.5_E9+174_NM_178040.4_E8+1	chr2:233028342:+:chr12:1250786:+	Out	1	0	0	0	1	0.23	JunctionFail
DVL3--EP400	NM_004423.4_E14+216_NM_015409.5_E21+160	chr3:183888009:+:chr12:132502914:+	Out	0	0	0	0	0	0	JunctionFail
EML4--SUMO1	NM_019063.4_E1+284_NM_003352.6_E2+0	chr2:42396776:+:chr2:203084829:-	Out	0	0	0	0	0	0	JunctionFail
ERBB2--TTBK2	NM_004448.3_E16+48_NM_173500.4_E10-0-7041	chr17:37876087:+:chr15:43094040:-	Out	0	0	0	0	0	0	JunctionFail
EZR--ROS1	NM_001111077.1_E10+130_NM_002944.2_E34+0	chr6:159191796:-:chr6:117645578:-	In	1	0	0	0	1	0.23	JunctionFail,Hot
FANCE--TAF11	NM_021922.3_E7+80+6_NM_005643.4_E5+553	chr6:35427543:+:chr6:34845944:-	Out	1	0	0	0	1	0.23	JunctionFail
FAU--ZZEF1	NM_001997.5_E4+55_NM_015113.4_E54+73+617	chr11:64888453:-:chr17:3911559:-	Out	1	0	0	0	1	0.23	JunctionFail
FOXO1--ELF1	NM_002015.4_E1+1058_NM_172373.4_E2+0	chr13:41239720:-:chr13:41556418:-	Out	1	0	0	0	1	0.23	JunctionFail
GDF11--HNF1A	NM_005811.5_E3+4314_NM_000545.6_E9+99	chr12:56147599:+:chr12:121437384:+	Out	0	0	0	0	0	0	JunctionFail
GIMAP4--BPTF	NM_018326.3_E3+72_NM_182641.4_E21+840	chr7:150269288:+:chr17:65942364:+	Out	1	0	0	0	1	0.23	JunctionFail
HBG1--HBB	NM_000559.3_E2+179_NM_000518.5_E1-0-6947	chr11:5270641:-:chr11:5255248:-	Out	0	0	0	0	0	0	JunctionFail
HBG1--HBB	NM_000559.3_E2+179_NM_000518.5_E2+195	chr11:5270641:-:chr11:5247834:-	In	1	0	0	0	1	0.23	JunctionFail
HSP90AB1--CIC	NM_007355.4_E10+269_NM_015125.4_E16+196	chr6:44220004:+:chr19:42797939:+	In	0	0	0	0	0	0	JunctionFail
HSP90B1--AFAP1L1	NM_003299.3_E15+79_NM_152406.4_E19+25	chr12:104340474:+:chr5:148719594:+	Out	1	0	0	0	1	0.23	JunctionFail
KRT16--CACNA1G	NM_005557.4_E3+156_NM_018896.5_E1+758	chr17:39767597:-:chr17:48638833:+	In	1	0	0	0	1	0.23	JunctionFail
MAP4K4--AFF3	NM_001242559.2_E2+66_NM_002285.2_E8+0	chr2:102315000:+:chr2:100368763:-	In	0	0	0	0	0	0	JunctionFail
MDFIC--CDK14	NM_001166345.1_E4+276_NM_001287135.2_E6+1	chr7:114619836:+:chr7:90492490:+	RefNoInDB	1	0	0	0	1	0.23	JunctionFail
MDFIC--SRL	NM_001166345.1_E1+483_NM_001098814.2_E2-0-3015	chr7:114562691:+:chr16:4257650:-	Out	1	0	0	0	1	0.23	JunctionFail
MYB--PROCA1	NM_001130173.2_E15+109+60_NM_001366301.1_E2+85+452	chr6:135524522:+:chr17:27033245:-	RefNoInDB	1	0	0	0	1	0.23	JunctionFail
NBPF10--PACS1	NM_001302371.3_E1-0-44476_NM_018026.4_E2+1	chr1:145248894:+:chr11:65960957:+	RefNoInDB	1	0	0	0	1	0.23	JunctionFail
NBPF10--RABGAP1L	NM_001302371.3_E1-0-83934_NM_014857.4_E14+1	chr1:145209436:+:chr1:174606513:+	RefNoInDB	1	0	0	0	1	0.23	JunctionFail
NCL--KCNA4	NM_005381.3_E4+79_NM_002233.4_E2+1157	chr2:232325498:-:chr11:30033850:-	In	1	0	0	0	1	0.23	JunctionFail
NDUFB1--DAP	NM_004545.4_E2+144_NM_004394.3_E1+185	chr14:92583842:-:chr5:10761161:-	Out	0	0	0	0	0	0	JunctionFail
NDUFB9--CARD16	NM_005005.3_E2+193_NM_052889_E2+5	chr8:125555520:+:chr11:104915380:-	In	1	0	0	0	1	0.23	JunctionFail
NFATC3--NRDC	NM_173165.3_E9+1008_NM_001101662.2_E2+0	chr16:68225678:+:chr1:52306186:-	Out	0	0	0	0	0	0	JunctionFail
NPM1--HMGB3	NM_002520.6_E4+90_NM_005342.4_E5+100	chr5:170818799:+:chrX:150156349:+	Out	1	0	0	0	1	0.23	JunctionFail
NPM1--SMARCA2	NM_002520.6_E5+44_NM_003070.5_E9+165	chr5:170819757:+:chr9:2060980:+	Out	0	0	0	0	0	0	JunctionFail
PIM2--POLR3C	NM_006875.4_E3+50_NM_006468.8_E6+0	chrX:48775058:-:chr1:145601852:-	RefNoInDB	1	0	0	0	1	0.23	JunctionFail
POLE2--GNG2	NM_002692.4_E3+75_NM_053064.5_E3+1	chr14:50146443:-:chr14:52417368:+	Out	1	0	0	0	1	0.23	JunctionFail
PPP3CC--ATF2	NM_005605.4_E3+125_NM_001880.4_E5+0	chr8:22333137:+:chr2:175986268:-	In	1	0	0	1	1	0.23	JunctionFail
PRKAR1B--LAT	NM_001164760.2_E6+46_NM_001014987.2_E11+36	chr7:645830:-:chr16:29001289:+	Out	0	0	0	0	0	0	JunctionFail
RAD23B--MICAL3	NM_002874.5_E9+79_NM_015241.3_E29+33	chr9:110087193:+:chr22:18291670:-	Out	1	0	0	0	1	0.23	JunctionFail
RAD51--FRK	NM_002875.5_E7+115+106_NM_002031.3_E8+4541	chr15:41021128:+:chr6:116259247:-	Out	1	0	0	0	1	0.23	JunctionFail
RASGRP1--RUNX1	NM_005739.4_E2+184_NM_001754.4_E6+0	chr15:38852022:-:chr21:36231875:-	In	1	0	0	0	1	0.23	JunctionFail
REELD1--ANLN	NM_001354631.1_E8+262_NM_018685.5_E24-0-32	chr4:147151318:+:chr7:36492053:+	RefNoInDB	1	0	0	0	1	0.23	JunctionFail
RICTOR--TRIP12	NM_152756.5_E2+47_NM_001348323.3_E2+0	chr5:39074213:-:chr2:230744844:-	RefNoInDB	1	0	0	0	1	0.23	JunctionFail
RICTOR--ZFC3H1	NM_152756.5_E2+47_NM_144982.5_E3+0	chr5:39074213:-:chr12:72041593:-	In	0	0	0	0	0	0	JunctionFail
RNF103--CACNA2D4	NM_005667.4_E4+1072_NM_172364.5_E3+9	chr2:86831469:-:chr12:2022296:-	Out	0	0	0	0	0	0	JunctionFail
RORC--CORO1B	NM_005060.4_E3+87+3_NM_020441.3_E11+1716	chr1:151789667:-:chr11:67204256:-	Out	1	0	0	0	1	0.23	JunctionFail
RPL13--SLC12A9	NM_000977.4_E6+1597_NM_020246.4_E5+310+503	chr16:89630888:+:chr7:100455301:+	Out	1	0	0	0	1	0.23	JunctionFail
RPS27A--PAX5	NM_001177413.1_E5+58_NM_016734.3_E10+1259	chr2:55462621:+:chr9:36839374:-	Out	1	0	0	0	1	0.23	JunctionFail
RSPH14--TFEB	NM_014433.3_E3+102_NM_001271944.2_E9+996	chr22:23481027:-:chr6:41651820:-	Out	2	0	0	0	2	0.47	JunctionFail
SEL1L--ATRX	NM_005065.6_E21+5300_NM_000489.5_E3-0-170	chr14:81938225:-:chrX:76954287:-	Out	0	0	0	0	0	0	JunctionFail
SETD5--COX6B1	NM_001080517.3_E3+188+348_NM_001863.5_E4-0-51	chr3:9471041:+:chr19:36149444:+	Out	1	0	0	0	1	0.23	JunctionFail
SGK1--OTOF	NM_001143676.1_E7+83_NM_194248.3_E32+18	chr6:134494412:-:chr2:26693571:-	In	1	0	0	0	1	0.23	JunctionFail
SMARCA4--LMTK3	NM_003072.4_E34+143_NM_001080434_E4+24	chr19:11170863:+:chr19:49013406:-	In	1	0	0	0	1	0.23	JunctionFail
SOX9--TXNDC16	NM_000346.4_E2+55_NM_020784.3_E1+19	chr17:70118914:+:chr14:53019204:-	Out	0	0	0	0	0	0	JunctionFail
SPIB--BACE2	NM_003121.5_E5+152+19_NM_012105.5_E9-0-48	chr19:50927031:+:chr21:42647249:+	Out	1	0	0	0	1	0.23	JunctionFail
TCL1A--APH1B	NM_021966.3_E1+178_NM_031301.4_E6+1766	chr14:96180284:-:chr15:63599578:+	Out	1	0	0	0	1	0.23	JunctionFail
TEDC1--RIMKLB	NM_001367178.1_E9+570_NM_001297776.2_E4+43	chr14:105965523:+:chr12:8904595:+	RefNoInDB	0	0	0	0	0	0	JunctionFail
TGFBR1--CHD6	NM_004612.4_E9+122_NM_032221.5_E3+0	chr9:101911583:+:chr20:40162209:-	Out	1	0	0	0	1	0.23	JunctionFail
TMCC1--NUDCD3	NM_001017395.5_E4+673_NM_015332.4_E6+1021	chr3:129546678:-:chr7:44424699:-	Out	1	0	0	0	1	0.23	JunctionFail
TP53--SLC24A1	NM_000546.5_E8+138+22_NM_004727.3_E7+308	chr17:7576996:-:chr15:65943027:+	Out	1	0	0	0	1	0.23	JunctionFail
TRIM41--MDFIC	NM_033549.5_E1+1196_NM_001166345.1_E1+449	chr5:180651476:+:chr7:114562657:+	Out	0	0	0	0	0	0	JunctionFail
UNC5CL--TMEM163	NM_173561.3_E9+758_NM_030923.5_E1+218	chr6:40995576:-:chr2:135476352:-	Out	1	0	0	0	1	0.23	JunctionFail
VAV2--ACOT12	NM_001134398.2_E30+1676_NM_130767.3_E3-0-24	chr9:136627555:-:chr5:80667653:-	Out	1	0	0	0	1	0.23	JunctionFail

## Sheet: GEPScore
Score
7.5

## Sheet: TMEScore
Angiogenesis	Endothelium	CAF	Matrix	Matrix_remodeling	Protumor_cytokines	Neutrophil_signature	Granulocyte_traffic	Macrophages	Macrophage_DC_traffic	MDSC_traffic	MDSC	Th2_signature	T_reg_traffic	Treg	M1_signatures	MHCII	Antitumor_cytokines	Coactivation_molecules	B_cells	NK_cells	Checkpoint_inhibition	Effector_cells	T_cells	Th1_signature	T_cell_traffic	MHCI	EMT_signature	Proliferation_rate
-0.48	0.02	1.92	2.45	-0.04	0.53	-2.22	0.05	1.54	0.02	-0.29	-0.15	-2.28	-1.79	-1.22	-0.84	2.63	-0.07	-0.24	0.69	-0.87	-0.04	0.73	0.96	-1.93	0.66	3.58	0.13	0

## Sheet: TMEType
MFP
D
