# Supplementary material for: Case Report: Clinical metastasis characteristics of lung adenosquamous carcinoma with ROS1 rearrangement
Source: Front Med (Lausanne). 2025 Oct 1;12:1550130. doi: 10.3389/fmed.2025.1550130 (PMC12521446; doi:10.3389/fmed.2025.1550130)
Supplement: Supplementary file 2 [file Data_Sheet_2.zip › the 10th LN.xlsx]

## Sheet: DataProduction
Match	BarDist	ResidualR1	ResidualR2	cleanData	TotalData	cleanGC	cleanQ20	cleanQ30	Mapping	readsOnTarget	baseOnTarget	iSize	End2SenseRate	Uniformity-Entropy	GeneDetected
96.71%	35:35:29	0.07%	0.11%	3.75G	4.33G	53.49%	96.66%	92.09%	92.46%	29.15%	17.76%	148	75.23%	91.11%	2620

## Sheet: Expression
Entrez_gene	Gene	Transcript_id	Group	Count	Effective_length	TPM	0.00	ProbeNum
2	A2M	NM_000014.5	IO Gene	4849	178	2664.04	13.5	2
5243	ABCB1	NM_000927.4	IO Gene	133	178	73.07	0.37	2
23	ABCF1	NM_001025091.2	Cancer Gene	250	178	137.35	0.7	2
25	ABL1	NM_005157.6	IO Gene	1277	178	701.58	3.55	2
29	ABR	NM_021962.5	FUS Gene	2503	178	1375.15	6.97	2
25841	ABTB2	NM_145804.3	CUP Gene	213	178	117.02	0.59	2
28976	ACAD9	NM_014049.5	Cancer Gene	231	178	126.91	0.64	2
34	ACADM	NM_000016.5	FUS Gene	424	89	465.89	2.36	1
176	ACAN	NM_001369268.1	Cancer Gene	44	178	24.17	0.12	2
134526	ACOT12	NM_130767.3	CUP Gene	0	178	0	0	2
197322	ACSF3	NM_001243279.3	CUP Gene	137	178	75.27	0.38	2
59	ACTA2	NM_001613.4	CUP Gene	3026	178	1662.48	8.42	2
60	ACTB	NM_001101.5	IO Gene	74157	178	40741.9	206.42	2
71	ACTG1	NM_001614.5	Cancer Gene	13275	178	7293.29	36.95	2
72	ACTG2	NM_001615.4	CUP Gene	296	178	162.62	0.82	2
86	ACTL6A	NM_004301.5	Cancer Gene	163	178	89.55	0.45	2
51412	ACTL6B	NM_016188.5	Cancer Gene	38	178	20.88	0.11	2
57180	ACTR3B	NM_020445.6	CUP Gene	199	178	109.33	0.55	2
91	ACVR1B	NM_020328.4	Cancer Gene	165	178	90.65	0.46	2
130399	ACVR1C	NM_145259.3	Cancer Gene	98	178	53.84	0.27	2
92	ACVR2A	NM_001616.5	Cancer Gene	118	178	64.83	0.33	2
95	ACY1	NM_000666.3	CUP Gene	102	178	56.04	0.28	2
100	ADA	NM_000022.4	IO Gene	142	178	78.01	0.4	2
8038	ADAM12	NM_001288973.2	Cancer Gene	121	178	66.48	0.34	2
170690	ADAMTS16	NM_139056.4	FUS Gene	19	178	10.44	0.05	2
2015	ADGRE1	NM_001974.5	CUP Gene	36	178	19.78	0.1	2
30817	ADGRE2	NM_013447.4	Cancer Gene	178	178	97.79	0.5	2
976	ADGRE5	NM_078481.4	IO Gene	1478	178	812.01	4.11	2
124	ADH1A	NM_000667.4	CUP Gene	5.07	178	2.79	0.01	2
125	ADH1B	NM_000668.6	CUP Gene	389.84	178	214.18	1.09	2
126	ADH1C	NM_000669.5	CUP Gene	7.1	178	3.9	0.02	2
127	ADH4	NM_000670.4	CUP Gene	11	178	6.04	0.03	2
130	ADH6	NM_001102470.2	CUP Gene	12	178	6.59	0.03	2
133	ADM	NM_001124.3	CUP Gene	102	178	56.04	0.28	2
135	ADORA2A	NM_000675.6	IO Gene	214	178	117.57	0.6	2
60312	AFAP1	NM_198595.2	FUS Gene	319	178	175.26	0.89	2
4301	AFDN	NM_001366321.1	Cancer Gene	323	178	177.46	0.9	2
3899	AFF3	NM_002285.3	FUS Gene	190	89	208.77	1.06	1
116988	AGAP3	NM_031946.7	FUS Gene	135	89	148.34	0.75	1
84871	AGBL4	NM_032785.4	FUS Gene	4	89	4.4	0.02	1
55109	AGGF1	NM_018046.5	FUS Gene	149	89	163.72	0.83	1
55750	AGK	NM_018238.4	FUS Gene	419	267	153.47	0.78	3
10551	AGR2	NM_006408.4	CUP Gene	1	178	0.55	0	2
57085	AGTRAP	NM_020350.5	FUS Gene	813	89	893.32	4.53	1
10768	AHCYL1	NM_006621.7	FUS Gene	451	178	247.78	1.26	2
196	AHR	NM_001621.5	CUP Gene	1083	178	595	3.01	2
57379	AICDA	NM_020661.4	IO Gene	33.4	178	18.35	0.09	2
199	AIF1	NM_001623.5	IO Gene	1183	178	649.94	3.29	2
326	AIRE	NM_000383.4	IO Gene	162	178	89	0.45	2
8165	AKAP1	NM_003488.4	CUP Gene	172	178	94.5	0.48	2
11214	AKAP13	NM_006738.6	FUS Gene	1490	178	818.61	4.15	2
10142	AKAP9	NM_005751.4	FUS Gene	719	267	263.35	1.33	3
8644	AKR1C3	NM_003739.6	Cancer Gene	19	178	10.44	0.05	2
1109	AKR1C4	NM_001818.4	CUP Gene	12	178	6.59	0.03	2
207	AKT1	NM_001014431.2	Cancer Gene	549	178	301.62	1.53	2
208	AKT2	NM_001626.6	Cancer Gene	685.71	178	376.73	1.91	2
10000	AKT3	NM_005465.7	IO Gene	1033	178	567.53	2.88	2
210	ALAD	NM_000031.6	FUS Gene	370	89	406.56	2.06	1
211	ALAS1	NM_000688.6	IO Gene	367	178	201.63	1.02	2
214	ALCAM	NM_001627.4	IO Gene	339	178	186.25	0.94	2
226	ALDOA	NM_184041.4	CUP Gene	3985.78	178	2189.79	11.09	2
230	ALDOC	NM_005165.3	CUP Gene	50	178	27.47	0.14	2
238	ALK	NM_004304.5	FUS Gene	83	925	8.77	0.04	13
121642	ALKBH2	NM_001145374.2	Cancer Gene	37	178	20.33	0.1	2
221120	ALKBH3	NM_139178.4	Cancer Gene	133	178	73.07	0.37	2
247	ALOX15B	NM_001141.3	IO Gene	194	178	106.58	0.54	2
259	AMBP	NM_001633.4	IO Gene	40	178	21.98	0.11	2
55626	AMBRA1	NM_017749.3	FUS Gene	422	178	231.85	1.17	2
139285	AMER1	NM_152424.4	Cancer Gene	108	178	59.34	0.3	2
268	AMH	NM_000479.5	Cancer Gene	37	178	20.33	0.1	2
83607	AMMECR1L	NM_001199140.1	IO Gene	331	178	181.85	0.92	2
154796	AMOT	NM_133265.3	FUS Gene	186	89	204.38	1.04	1
51421	AMOTL2	NM_001278683.1	FUS Gene	454	89	498.86	2.53	1
284	ANGPT1	NM_001146.5	Cancer Gene	0	178	0	0	2
285	ANGPT2	NM_001118887.2	CUP Gene	46.06	178	25.31	0.13	2
51129	ANGPTL4	NM_139314.3	CUP Gene	179	178	98.34	0.5	2
23141	ANKLE2	NM_015114.3	CUP Gene	401	178	220.31	1.12	2
23243	ANKRD28	NM_001349278.2	CUP Gene	290	178	159.33	0.81	2
157567	ANKRD46	NM_001270377.2	CUP Gene	89	178	48.9	0.25	2
54443	ANLN	NM_018685.5	CUP Gene	91	178	50	0.25	2
63982	ANO3	NM_031418.4	FUS Gene	9	89	9.89	0.05	1
10541	ANP32B	NM_006401.3	IO Gene	4471	178	2456.37	12.45	2
301	ANXA1	NM_000700.3	IO Gene	662	178	363.7	1.84	2
8907	AP1M1	NM_001130524.2	FUS Gene	204.4	149	134.15	0.68	2
8546	AP3B1	NM_003664.4	FUS Gene	480	89	527.42	2.67	1
317	APAF1	NM_181861.2	Cancer Gene	227	178	124.71	0.63	2
322	APBB1	NM_001164.5	Cancer Gene	366	178	201.08	1.02	2
324	APC	NM_000038.6	Cancer Gene	121	178	66.48	0.34	2
10297	APC2	NM_005883.2	Cancer Gene	48	178	26.37	0.13	2
83464	APH1B	NM_031301.4	Cancer Gene	45	178	24.72	0.13	2
8539	API5	NM_001142930.2	CUP Gene	601	178	330.19	1.67	2
51074	APIP	NM_015957.4	FUS Gene	43	89	47.25	0.24	1
187	APLNR	NM_005161.4	CUP Gene	1054	178	579.07	2.93	2
335	APOA1	NM_000039.2	CUP Gene	34	178	18.68	0.09	2
336	APOA2	NM_001643.2	CUP Gene	34	178	18.68	0.09	2
337	APOA4	NM_000482.4	CUP Gene	14	178	7.69	0.04	2
338	APOB	NM_000384.3	CUP Gene	14	178	7.69	0.04	2
9582	APOBEC3B	NM_004900.5	CUP Gene	41	178	22.53	0.11	2
344	APOC2	NM_000483.5	CUP Gene	291	178	159.88	0.81	2
345	APOC3	NM_000040.3	CUP Gene	15	178	8.24	0.04	2
347	APOD	NM_001647.4	CUP Gene	458	178	251.63	1.27	2
348	APOE	NM_000041.4	IO Gene	19702	178	10824.3	54.84	2
80830	APOL6	NM_030641.4	CUP Gene	934.8	178	513.58	2.6	2
81575	APOLD1	NM_030817.3	FUS Gene	40	89	43.95	0.22	1
55937	APOM	NM_019101.3	CUP Gene	12	178	6.59	0.03	2
351	APP	NM_000484.4	IO Gene	1928	178	1059.24	5.37	2
26060	APPL1	NM_012096.3	Cancer Gene	422.25	178	231.98	1.18	2
366	AQP9	NM_020980.5	CUP Gene	28	178	15.38	0.08	2
367	AR	NM_000044.6	FUS Gene	97	387	24.51	0.12	5
369	ARAF	NM_001654.5	Cancer Gene	665	178	365.35	1.85	2
374	AREG	NM_001657.4	Cancer Gene	32	178	17.58	0.09	2
375	ARF1	NM_001658.4	Cancer Gene	2306	178	1266.92	6.42	2
383	ARG1	NM_000045.4	IO Gene	2	178	1.1	0.01	2
384	ARG2	NM_001172.4	IO Gene	21	178	11.54	0.06	2
9181	ARHGEF2	NM_001162383.2	FUS Gene	332	89	364.8	1.85	1
9459	ARHGEF6	NM_004840.3	Cancer Gene	932	178	512.04	2.59	2
8289	ARID1A	NM_006015.6	Cancer Gene	1600	178	879.04	4.45	2
57492	ARID1B	NM_020732.3	Cancer Gene	1106.14	178	607.71	3.08	2
196528	ARID2	NM_152641.4	Cancer Gene	395	178	217.01	1.1	2
10865	ARID5A	NM_212481.3	CUP Gene	490	178	269.21	1.36	2
83787	ARMC10	NM_031905.5	FUS Gene	90	89	98.89	0.5	1
79591	ARMH3	NM_024541.3	Cancer Gene	251	178	137.9	0.7	2
405	ARNT	NM_001668.4	Cancer Gene	374	178	205.48	1.04	2
9915	ARNT2	NM_014862.4	Cancer Gene	62	178	34.06	0.17	2
406	ARNTL	NM_001297719.1	CUP Gene	725	178	398.32	2.02	2
8853	ASAP2	NM_003887.3	CUP Gene	82	178	45.05	0.23	2
429	ASCL1	NM_004316.4	CUP Gene	304	178	167.02	0.85	2
435	ASL	NM_000048.4	CUP Gene	147	178	80.76	0.41	2
440	ASNS	NM_001673.5	CUP Gene	338	178	185.7	0.94	2
443	ASPA	NM_000049.4	CUP Gene	30.31	178	16.65	0.08	2
374569	ASPG	NM_001080464.3	CUP Gene	2	178	1.1	0.01	2
54829	ASPN	NM_017680.5	CUP Gene	15	178	8.24	0.04	2
79058	ASPSCR1	NM_024083.4	FUS Gene	183	89	201.08	1.02	1
171023	ASXL1	NM_015338.6	Cancer Gene	387	178	212.62	1.08	2
466	ATF1	NM_005171.5	IO Gene	362	178	198.88	1.01	2
1386	ATF2	NM_001880.4	IO Gene	707	178	388.43	1.97	2
467	ATF3	NM_001674.4	CUP Gene	133	178	73.07	0.37	2
468	ATF4	NM_182810.2	Cancer Gene	1576	178	865.85	4.39	2
55729	ATF7IP	NM_018179.4	FUS Gene	2542.14	89	2793.3	14.15	1
83734	ATG10	NM_031482.5	IO Gene	68	178	37.36	0.19	2
9140	ATG12	NM_004707.4	IO Gene	298.37	178	163.92	0.83	2
55054	ATG16L1	NM_030803.7	IO Gene	94	178	51.64	0.26	2
9474	ATG5	NM_004849.4	IO Gene	344	178	188.99	0.96	2
10533	ATG7	NM_006395.3	FUS Gene	533	267	195.22	0.99	3
471	ATIC	NM_004044.7	FUS Gene	826	89	907.61	4.6	1
472	ATM	NM_000051.3	IO Gene	2123	178	1166.38	5.91	2
475	ATOX1	NM_004045.4	CUP Gene	613	178	336.78	1.71	2
286410	ATP11C	NM_001353812.2	CUP Gene	105	178	57.69	0.29	2
481	ATP1B1	NM_001677.4	FUS Gene	1365	267	499.95	2.53	3
488	ATP2A2	NM_170665.4	CUP Gene	2155	178	1183.96	6	2
513	ATP5F1D	NM_001687.5	CUP Gene	563	178	309.31	1.57	2
514	ATP5F1E	NM_006886.4	Cancer Gene	2791	178	1533.38	7.77	2
521	ATP5ME	NM_007100.4	CUP Gene	896	178	492.26	2.49	2
51382	ATP6V1D	NM_015994.4	FUS Gene	258	89	283.49	1.44	1
545	ATR	NM_001184.4	Cancer Gene	245	178	134.6	0.68	2
546	ATRX	NM_000489.5	Cancer Gene	662	178	363.7	1.84	2
6790	AURKA	NM_003600.4	Cancer Gene	101	178	55.49	0.28	2
9212	AURKB	NM_004217.4	CUP Gene	58	178	31.87	0.16	2
8312	AXIN1	NM_003502.4	Cancer Gene	191	178	104.94	0.53	2
8313	AXIN2	NM_004655.4	Cancer Gene	120	178	65.93	0.33	2
558	AXL	NM_021913.5	IO Gene	165	178	90.65	0.46	2
563	AZGP1	NM_001185.4	Cancer Gene	126	178	69.22	0.35	2
567	B2M	NM_004048.3	Cancer Gene	22770	178	12509.8	63.38	2
27087	B3GAT1	NM_054025.3	IO Gene	109	178	59.88	0.3	2
9331	B4GALT6	NM_004775.4	CUP Gene	38	178	20.88	0.11	2
60468	BACH2	NM_021813.4	Cancer Gene	561	178	308.21	1.56	2
572	BAD	NM_032989.3	Cancer Gene	149	178	81.86	0.41	2
573	BAG1	NM_004323.6	Cancer Gene	157	178	86.26	0.44	2
9530	BAG4	NM_004874.4	FUS Gene	713	226	308.52	1.56	3
55971	BAIAP2L1	NM_018842.5	FUS Gene	156	267	57.14	0.29	3
8938	BAIAP3	NM_001199097.2	Cancer Gene	249	178	136.8	0.69	2
578	BAK1	NM_001188.4	Cancer Gene	413	178	226.9	1.15	2
25805	BAMBI	NM_012342.3	Cancer Gene	72	178	39.56	0.2	2
8314	BAP1	NM_004656.4	Cancer Gene	384	178	210.97	1.07	2
10538	BATF	NM_006399.5	IO Gene	365	178	200.53	1.02	2
55509	BATF3	NM_018664.3	CUP Gene	133	178	73.07	0.37	2
581	BAX	NM_138761.4	IO Gene	305	178	167.57	0.85	2
27113	BBC3	NM_014417.5	Cancer Gene	313	178	171.96	0.87	2
582	BBS1	NM_024649.5	CUP Gene	162	178	89	0.45	2
63827	BCAN	NM_021948.5	FUS Gene	97	178	53.29	0.27	2
586	BCAT1	NM_005504.7	Cancer Gene	215	178	118.12	0.6	2
8915	BCL10	NM_003921.5	IO Gene	619	178	340.08	1.72	2
64919	BCL11B	NM_138576.4	CUP Gene	1118	178	614.23	3.11	2
596	BCL2	NM_000633.2	IO Gene	551	178	302.72	1.53	2
597	BCL2A1	NM_004049.4	Cancer Gene	336	178	184.6	0.94	2
598	BCL2L1	NM_138578.3	IO Gene	586	178	321.95	1.63	2
10018	BCL2L11	NM_138621.5	FUS Gene	453	267	165.92	0.84	3
79370	BCL2L14	NM_138723.2	FUS Gene	276	89	303.27	1.54	1
602	BCL3	NM_005178.5	Cancer Gene	2436	178	1338.34	6.78	2
604	BCL6	NM_001706.5	IO Gene	156	178	85.71	0.43	2
255877	BCL6B	NM_181844.4	CUP Gene	183	178	100.54	0.51	2
54880	BCOR	NM_001123385.2	Cancer Gene	211	178	115.92	0.59	2
613	BCR	NM_004327.4	Cancer Gene	332	178	182.4	0.92	2
627	BDNF	NM_001709.5	Cancer Gene	330	178	181.3	0.92	2
633	BGN	NM_001711.6	Cancer Gene	808	178	443.92	2.25	2
80114	BICC1	NM_001080512.3	FUS Gene	617	594	101.58	0.51	7
637	BID	NM_001196.3	IO Gene	216	178	118.67	0.6	2
329	BIRC2	NM_001166.4	Cancer Gene	447	178	245.58	1.24	2
330	BIRC3	NM_182962.3	Cancer Gene	867	178	476.33	2.41	2
332	BIRC5	NM_001168.3	IO Gene	51	178	28.02	0.14	2
79444	BIRC7	NM_139317.3	Cancer Gene	237	178	130.21	0.66	2
640	BLK	NM_001715.3	IO Gene	429	178	235.69	1.19	2
641	BLM	NM_000057.4	CUP Gene	83	178	45.6	0.23	2
29760	BLNK	NM_013314.3	IO Gene	435	178	238.99	1.21	2
644	BLVRA	NM_000712.4	CUP Gene	250	178	137.35	0.7	2
648	BMI1	NM_005180.9	IO Gene	964	178	529.62	2.68	2
650	BMP2	NM_001200.4	Cancer Gene	157	178	86.26	0.44	2
652	BMP4	NM_130850.5	Cancer Gene	26	178	14.28	0.07	2
653	BMP5	NM_021073.4	Cancer Gene	4	178	2.2	0.01	2
654	BMP6	NM_001718.6	Cancer Gene	183	178	100.54	0.51	2
655	BMP7	NM_001719.3	Cancer Gene	62.5	178	34.34	0.17	2
353500	BMP8A	NM_181809.4	Cancer Gene	54	178	29.67	0.15	2
658	BMPR1B	NM_001203.3	Cancer Gene	15	178	8.24	0.04	2
664	BNIP3	NM_004052.3	Cancer Gene	313	178	171.96	0.87	2
665	BNIP3L	NM_004331.3	CUP Gene	861	178	473.03	2.4	2
673	BRAF	NM_004333.6	FUS Gene	5026.4	776	633.44	3.21	11
672	BRCA1	NM_007294.4	Cancer Gene	46	178	25.27	0.13	2
675	BRCA2	NM_000059.3	Cancer Gene	29	178	15.93	0.08	2
6046	BRD2	NM_005104.4	CUP Gene	4173	178	2292.65	11.62	2
8019	BRD3	NM_007371.4	CUP Gene	348	178	191.19	0.97	2
23476	BRD4	NM_058243.2	CUP Gene	2035	178	1118.03	5.66	2
29117	BRD7	NM_013263.5	Cancer Gene	1392	178	764.76	3.87	2
83990	BRIP1	NM_032043.3	Cancer Gene	270.99	178	148.88	0.75	2
55299	BRIX1	NM_018321.4	CUP Gene	205	178	112.63	0.57	2
683	BST1	NM_004334.3	IO Gene	94	178	51.64	0.26	2
684	BST2	NM_004335.4	IO Gene	1161	178	637.85	3.23	2
53339	BTBD1	NM_025238.4	FUS Gene	554	89	608.74	3.08	1
91408	BTF3L4	NM_152265.5	FUS Gene	93	89	102.19	0.52	1
695	BTK	NM_000061.2	IO Gene	407	178	223.61	1.13	2
151888	BTLA	NM_181780.4	IO Gene	487	178	267.56	1.36	2
699	BUB1	NM_004336.5	Cancer Gene	116	178	63.73	0.32	2
106821730	BUB1B-PAK6	NM_001128628.2	Cancer Gene	66.35	178	36.45	0.18	2
705	BYSL	NM_004053.4	CUP Gene	41	178	22.53	0.11	2
712	C1QA	NM_015991.4	IO Gene	1284	178	705.43	3.57	2
713	C1QB	NM_000491.5	IO Gene	4799	178	2636.57	13.36	2
708	C1QBP	NM_001212.4	IO Gene	159	178	87.35	0.44	2
715	C1R	NM_001733.7	IO Gene	531	178	291.73	1.48	2
716	C1S	NM_001734.5	IO Gene	850	178	466.99	2.37	2
717	C2	NM_000063.6	IO Gene	365	178	200.53	1.02	2
9847	C2CD5	NM_001286176.1	Cancer Gene	348	178	191.19	0.97	2
718	C3	NM_000064.4	IO Gene	4797	178	2635.47	13.35	2
719	C3AR1	NM_004054.4	IO Gene	683	178	375.24	1.9	2
721	C4B	NM_001002029.3	IO Gene	843	178	463.14	2.35	2
722	C4BPA	NM_000715.4	IO Gene	6	178	3.3	0.02	2
727	C5	NM_001735.3	IO Gene	102	178	56.04	0.28	2
728	C5AR1	NM_001736.4	CUP Gene	291	178	159.88	0.81	2
729	C6	NM_000065.4	IO Gene	0	178	0	0	2
730	C7	NM_000587.4	IO Gene	1702	178	935.08	4.74	2
731	C8A	NM_000562.3	IO Gene	40	178	21.98	0.11	2
732	C8B	NM_000066.4	IO Gene	13	178	7.14	0.04	2
733	C8G	NM_000606.3	IO Gene	12	178	6.59	0.03	2
116328	C8orf34	NM_052958.4	FUS Gene	17	209	7.95	0.04	3
735	C9	NM_001737.5	IO Gene	12	178	6.59	0.03	2
771	CA12	NM_001218.5	CUP Gene	21	178	11.54	0.06	2
760	CA2	NM_000067.3	CUP Gene	442	178	242.83	1.23	2
762	CA4	NM_000717.5	IO Gene	2	178	1.1	0.01	2
775	CACNA1C	NM_000719.7	Cancer Gene	266	178	146.14	0.74	2
776	CACNA1D	NM_001128840.3	Cancer Gene	53	178	29.12	0.15	2
777	CACNA1E	NM_001205293.3	Cancer Gene	9	178	4.94	0.03	2
8913	CACNA1G	NM_018896.5	Cancer Gene	84	178	46.15	0.23	2
8912	CACNA1H	NM_021098.3	Cancer Gene	102	178	56.04	0.28	2
781	CACNA2D1	NM_000722.4	FUS Gene	178	267	65.2	0.33	3
9254	CACNA2D2	NM_006030.4	Cancer Gene	39	178	21.43	0.11	2
55799	CACNA2D3	NM_018398.3	Cancer Gene	20	178	10.99	0.06	2
93589	CACNA2D4	NM_172364.5	Cancer Gene	22	178	12.09	0.06	2
783	CACNB2	NM_201596.3	Cancer Gene	2.01	178	1.1	0.01	2
784	CACNB3	NM_000725.4	Cancer Gene	122	178	67.03	0.34	2
785	CACNB4	NM_000726.4	Cancer Gene	12	178	6.59	0.03	2
786	CACNG1	NM_000727.4	Cancer Gene	8	178	4.4	0.02	2
27092	CACNG4	NM_014405.4	Cancer Gene	62	178	34.06	0.17	2
59285	CACNG6	NM_145814.1	Cancer Gene	121	178	66.48	0.34	2
8618	CADPS	NM_003716.4	CUP Gene	82	178	45.05	0.23	2
801	CALM1	NM_006888.6	Cancer Gene	4452	178	2445.93	12.39	2
805	CALM2	NM_001743.6	Cancer Gene	1451	178	797.18	4.04	2
808	CALM3	NM_005184.4	Cancer Gene	7675	178	4216.65	21.36	2
810	CALML3	NM_005185.4	Cancer Gene	1065	178	585.11	2.96	2
91860	CALML4	NM_033429.2	Cancer Gene	195	178	107.13	0.54	2
51806	CALML5	NM_017422.5	Cancer Gene	914	178	502.15	2.54	2
163688	CALML6	NM_138705.4	Cancer Gene	42	178	23.07	0.12	2
8536	CAMK1	NM_003656.5	Cancer Gene	121	178	66.48	0.34	2
57118	CAMK1D	NM_153498.4	Cancer Gene	314.35	178	172.7	0.88	2
57172	CAMK1G	NM_020439.3	Cancer Gene	16	178	8.79	0.04	2
815	CAMK2A	NM_015981.4	Cancer Gene	3	178	1.65	0.01	2
816	CAMK2B	NM_001220.5	Cancer Gene	3	178	1.65	0.01	2
817	CAMK2D	NM_001321571.2	Cancer Gene	1120	178	615.33	3.12	2
818	CAMK2G	NM_001367534.1	Cancer Gene	863	178	474.13	2.4	2
814	CAMK4	NM_001744.6	Cancer Gene	204	178	112.08	0.57	2
820	CAMP	NM_004345.5	IO Gene	4	178	2.2	0.01	2
824	CAPN2	NM_001748.5	Cancer Gene	686	178	376.89	1.91	2
827	CAPN6	NM_014289.4	CUP Gene	0	178	0	0	2
830	CAPZA2	NM_006136.3	FUS Gene	853.91	238	350.87	1.78	3
84433	CARD11	NM_032415.6	IO Gene	1237	178	679.61	3.44	2
64170	CARD9	NM_052813.5	IO Gene	87	178	47.8	0.24	2
834	CASP1	NM_001257118.3	IO Gene	692	178	380.18	1.93	2
843	CASP10	NM_032977.4	IO Gene	226	178	124.16	0.63	2
100506742	CASP12	NR_034068.2	Cancer Gene	30	178	16.48	0.08	2
836	CASP3	NM_004346.4	IO Gene	69	178	37.91	0.19	2
840	CASP7	NM_033340.4	FUS Gene	347	267	127.09	0.64	3
841	CASP8	NM_001080125.2	IO Gene	671.93	178	369.16	1.87	2
842	CASP9	NM_001229.5	Cancer Gene	81.43	178	44.74	0.23	2
857	CAV1	NM_001753.5	FUS Gene	375	89	412.05	2.09	1
867	CBL	NM_005188.4	Cancer Gene	527	178	289.53	1.47	2
868	CBLB	NM_170662.5	IO Gene	1308	178	718.62	3.64	2
23624	CBLC	NM_012116.4	Cancer Gene	5	178	2.75	0.01	2
84869	CBR4	NM_032783.5	FUS Gene	103	89	113.18	0.57	1
23468	CBX5	NM_012117.3	FUS Gene	1659.58	178	911.77	4.62	2
200014	CC2D1B	NM_001330585.2	Cancer Gene	239	178	131.31	0.67	2
57805	CCAR2	NM_021174.6	FUS Gene	261	89	286.79	1.45	1
55088	CCDC186	NM_018017.4	FUS Gene	464	89	509.84	2.58	1
55195	CCDC198	NM_018168.4	CUP Gene	11.06	178	6.08	0.03	2
8030	CCDC6	NM_005436.5	FUS Gene	1557	536	284.07	1.44	7
55297	CCDC91	NM_018318.5	FUS Gene	50	89	54.94	0.28	1
6346	CCL1	NM_002981.2	IO Gene	7	178	3.85	0.02	2
6356	CCL11	NM_002986.3	IO Gene	10	178	5.49	0.03	2
6357	CCL13	NM_005408.3	IO Gene	5	178	2.75	0.01	2
6358	CCL14	NM_032963.4	IO Gene	2614	178	1436.13	7.28	2
6359	CCL15	NM_032965.6	IO Gene	13	178	7.14	0.04	2
6360	CCL16	NM_004590.4	IO Gene	21	178	11.54	0.06	2
6361	CCL17	NM_002987.3	IO Gene	12	178	6.59	0.03	2
6362	CCL18	NM_002988.4	IO Gene	4107	178	2256.39	11.43	2
6363	CCL19	NM_006274.3	IO Gene	5058	178	2778.87	14.08	2
6347	CCL2	NM_002982.4	IO Gene	2435	178	1337.79	6.78	2
6364	CCL20	NM_004591.3	IO Gene	7	178	3.85	0.02	2
6366	CCL21	NM_002989.4	IO Gene	12156	178	6678.51	33.84	2
6367	CCL22	NM_002990.5	IO Gene	39.2	178	21.54	0.11	2
6368	CCL23	NM_005064.6	IO Gene	34	178	18.68	0.09	2
6369	CCL24	NM_002991.3	IO Gene	341.51	178	187.63	0.95	2
6370	CCL25	NM_005624.3	IO Gene	40	178	21.98	0.11	2
10344	CCL26	NM_001371938.1	IO Gene	30	178	16.48	0.08	2
10850	CCL27	NM_006664.4	IO Gene	14	178	7.69	0.04	2
56477	CCL28	NM_148672.3	IO Gene	51.1	178	28.07	0.14	2
6348	CCL3	NM_002983.3	IO Gene	638.29	178	350.68	1.78	2
6349	CCL3L1	NM_021006.5	IO Gene	202.71	178	111.37	0.56	2
6351	CCL4	NM_002984.4	IO Gene	447	178	245.58	1.24	2
6352	CCL5	NM_001278736.2	IO Gene	2308.33	178	1268.2	6.43	2
6354	CCL7	NM_006273.4	IO Gene	15	178	8.24	0.04	2
6355	CCL8	NM_005623.3	IO Gene	101	178	55.49	0.28	2
8900	CCNA1	NM_003914.4	Cancer Gene	40	178	21.98	0.11	2
890	CCNA2	NM_001237.5	Cancer Gene	279	178	153.28	0.78	2
891	CCNB1	NM_031966.4	Cancer Gene	78	178	42.85	0.22	2
9133	CCNB2	NM_004701.4	Cancer Gene	98	178	53.84	0.27	2
85417	CCNB3	NM_033031.3	Cancer Gene	4	178	2.2	0.01	2
595	CCND1	NM_053056.3	Cancer Gene	217	178	119.22	0.6	2
894	CCND2	NM_001759.4	Cancer Gene	258	178	141.75	0.72	2
896	CCND3	NM_001760.4	IO Gene	595	178	326.89	1.66	2
898	CCNE1	NM_001238.4	Cancer Gene	43	178	23.62	0.12	2
9134	CCNE2	NM_057749.2	Cancer Gene	31	178	17.03	0.09	2
10309	CCNO	NM_021147.5	Cancer Gene	78	178	42.85	0.22	2
1230	CCR1	NM_001295.3	IO Gene	868	178	476.88	2.42	2
729230	CCR2	NM_001123396.3	IO Gene	1042	178	572.47	2.9	2
1232	CCR3	NM_178329.3	IO Gene	215	178	118.12	0.6	2
1233	CCR4	NM_005508.5	IO Gene	445.98	178	245.02	1.24	2
1234	CCR5	NM_000579.3	IO Gene	193	178	106.03	0.54	2
1235	CCR6	NM_004367.5	IO Gene	166.98	178	91.74	0.46	2
1236	CCR7	NM_001838.4	IO Gene	156	178	85.71	0.43	2
10803	CCR9	NM_031200.3	IO Gene	12	178	6.59	0.03	2
9034	CCRL2	NM_003965.5	IO Gene	348	178	191.19	0.97	2
9398	CD101	NM_004258.5	IO Gene	250	178	137.35	0.7	2
929	CD14	NM_000591.4	IO Gene	2192	178	1204.29	6.1	2
11126	CD160	NM_007053.4	IO Gene	13	178	7.14	0.04	2
9332	CD163	NM_203416.3	IO Gene	706	178	387.88	1.97	2
8763	CD164	NM_006016.6	IO Gene	1910	178	1049.35	5.32	2
4064	CD180	NM_005582.3	IO Gene	1026.22	178	563.81	2.86	2
930	CD19	NM_001770.6	IO Gene	807	178	443.37	2.25	2
909	CD1A	NM_001763.3	IO Gene	22	178	12.09	0.06	2
910	CD1B	NM_001764.3	IO Gene	53	178	29.12	0.15	2
911	CD1C	NM_001765.3	IO Gene	502	178	275.8	1.4	2
912	CD1D	NM_001371762.2	IO Gene	182	178	99.99	0.51	2
913	CD1E	NM_030893.4	IO Gene	141	178	77.47	0.39	2
914	CD2	NM_001767.5	IO Gene	1458	178	801.03	4.06	2
4345	CD200	NM_005944.7	IO Gene	289	178	158.78	0.8	2
50489	CD207	NM_015717.5	IO Gene	136	178	74.72	0.38	2
30835	CD209	NM_021155.4	IO Gene	101	178	55.49	0.28	2
933	CD22	NM_001771.4	IO Gene	1485	178	815.86	4.13	2
10666	CD226	NM_001303618.2	Cancer Gene	220.06	178	120.9	0.61	2
100133941	CD24	NM_001291738.1	IO Gene	421.59	178	231.62	1.17	2
51744	CD244	NM_016382.4	IO Gene	109	178	59.88	0.3	2
919	CD247	NM_198053.2	IO Gene	555	178	304.92	1.54	2
939	CD27	NM_001242.4	IO Gene	1213	178	666.42	3.38	2
29126	CD274	NM_014143.4	IO Gene	108	178	59.34	0.3	2
80381	CD276	NM_001024736.2	IO Gene	296	178	162.62	0.82	2
940	CD28	NM_006139.4	IO Gene	428	178	235.14	1.19	2
11314	CD300A	NM_007261.4	CUP Gene	85	178	46.7	0.24	2
945	CD33	NM_001772.4	IO Gene	514	178	282.39	1.43	2
947	CD34	NM_001025109.2	IO Gene	394.08	178	216.51	1.1	2
948	CD36	NM_001001548.2	IO Gene	229	178	125.81	0.64	2
951	CD37	NM_001774.3	IO Gene	2678	178	1471.29	7.45	2
952	CD38	NM_001775.4	IO Gene	245.16	178	134.69	0.68	2
915	CD3D	NM_000732.4	IO Gene	504	178	276.9	1.4	2
916	CD3E	NM_000733.4	IO Gene	3089	178	1697.1	8.6	2
917	CD3G	NM_000073.2	IO Gene	649	178	356.56	1.81	2
920	CD4	NM_000616.5	IO Gene	1415	178	777.4	3.94	2
958	CD40	NM_001250.6	IO Gene	653	178	358.76	1.82	2
959	CD40LG	NM_000074.3	IO Gene	223	178	122.52	0.62	2
960	CD44	NM_000610.4	IO Gene	1823	178	1001.56	5.07	2
4179	CD46	NM_002389.4	IO Gene	419	178	230.2	1.17	2
961	CD47	NM_198793.2	IO Gene	965	178	530.17	2.69	2
962	CD48	NM_001778.4	IO Gene	1304	178	716.42	3.63	2
921	CD5	NM_014207.4	IO Gene	728	178	399.96	2.03	2
1043	CD52	NM_001803.3	IO Gene	8958	178	4921.53	24.94	2
963	CD53	NM_000560.4	IO Gene	2858	178	1570.19	7.96	2
1604	CD55	NM_000574.5	IO Gene	828	178	454.9	2.3	2
965	CD58	NM_001779.3	IO Gene	823	178	452.16	2.29	2
966	CD59	NM_203330.2	IO Gene	554	178	304.37	1.54	2
923	CD6	NM_006725.5	IO Gene	2279	178	1252.08	6.34	2
967	CD63	NM_001780.5	IO Gene	3949	178	2169.58	10.99	2
968	CD68	NM_001251.3	IO Gene	14098	178	7745.44	39.24	2
969	CD69	NM_001781.2	IO Gene	271	178	148.89	0.75	2
924	CD7	NM_006137.7	IO Gene	970	178	532.92	2.7	2
970	CD70	NM_001252.5	IO Gene	59	178	32.41	0.16	2
972	CD74	NM_001025159.2	FUS Gene	200689	772	25422.3	128.8	11
973	CD79A	NM_001783.4	IO Gene	2069	178	1136.71	5.76	2
974	CD79B	NM_001039933.3	IO Gene	362	178	198.88	1.01	2
941	CD80	NM_005191.4	IO Gene	238	178	130.76	0.66	2
975	CD81	NM_004356.3	IO Gene	3587	178	1970.7	9.98	2
9308	CD83	NM_004233.4	IO Gene	1171	178	643.35	3.26	2
8832	CD84	NM_003874.4	IO Gene	1070	178	587.86	2.98	2
942	CD86	NM_175862.5	IO Gene	782	178	429.63	2.18	2
925	CD8A	NM_001768.6	IO Gene	448	178	246.13	1.25	2
926	CD8B	NM_004931.5	IO Gene	548	178	301.07	1.53	2
928	CD9	NM_001769.4	IO Gene	1156	178	635.11	3.22	2
10225	CD96	NM_005816.5	IO Gene	831.53	178	456.84	2.31	2
4267	CD99	NM_002414.5	IO Gene	2471	178	1357.57	6.88	2
8556	CDC14A	NM_003672.4	Cancer Gene	343	178	188.44	0.95	2
8555	CDC14B	NM_033331.4	Cancer Gene	14	178	7.69	0.04	2
991	CDC20	NM_001255.3	CUP Gene	112	178	61.53	0.31	2
993	CDC25A	NM_001789.3	Cancer Gene	19	178	10.44	0.05	2
994	CDC25B	NM_021873.3	Cancer Gene	1378	178	757.07	3.84	2
995	CDC25C	NM_001790.5	Cancer Gene	29	178	15.93	0.08	2
996	CDC27	NM_001256.6	FUS Gene	258	89	283.49	1.44	1
998	CDC42	NM_001791.4	Cancer Gene	1754.82	178	964.1	4.88	2
11135	CDC42EP1	NM_152243.3	CUP Gene	920	178	505.45	2.56	2
990	CDC6	NM_001254.4	Cancer Gene	13.59	178	7.47	0.04	2
8317	CDC7	NM_003503.4	Cancer Gene	140	178	76.92	0.39	2
83461	CDCA3	NM_031299.6	CUP Gene	124	178	68.13	0.35	2
999	CDH1	NM_004360.5	IO Gene	504	178	276.9	1.4	2
1009	CDH11	NM_001797.4	CUP Gene	213	178	117.02	0.59	2
1014	CDH16	NM_004062.4	CUP Gene	10	178	5.49	0.03	2
1015	CDH17	NM_004063.4	Cancer Gene	0	178	0	0	2
1000	CDH2	NM_001792.5	CUP Gene	24	178	13.19	0.07	2
1001	CDH3	NM_001793.6	CUP Gene	210.21	178	115.49	0.59	2
1003	CDH5	NM_001795.5	IO Gene	232	178	127.46	0.65	2
983	CDK1	NM_001786.5	IO Gene	13	178	7.14	0.04	2
51755	CDK12	NM_016507.4	FUS Gene	680	89	747.18	3.79	1
1017	CDK2	NM_001798.5	Cancer Gene	544	178	298.87	1.51	2
1019	CDK4	NM_000075.4	Cancer Gene	338	178	185.7	0.94	2
1021	CDK6	NM_001145306.1	Cancer Gene	346	178	190.09	0.96	2
1026	CDKN1A	NM_078467.2	IO Gene	681	178	374.14	1.9	2
1027	CDKN1B	NM_004064.4	Cancer Gene	1206	178	662.58	3.36	2
1028	CDKN1C	NM_000076.2	Cancer Gene	98	178	53.84	0.27	2
1029	CDKN2A	NM_000077.4	Cancer Gene	239	178	131.31	0.67	2
1030	CDKN2B	NM_004936.4	Cancer Gene	229	178	125.81	0.64	2
1031	CDKN2C	NM_078626.3	Cancer Gene	228	178	125.26	0.63	2
1032	CDKN2D	NM_001800.4	Cancer Gene	891	178	489.52	2.48	2
1033	CDKN3	NM_005192.4	Cancer Gene	80	178	43.95	0.22	2
1045	CDX2	NM_001265.6	Cancer Gene	135	178	74.17	0.38	2
634	CEACAM1	NM_001712.5	IO Gene	282.83	178	155.39	0.79	2
1084	CEACAM3	NM_001815.5	CUP Gene	71	178	39.01	0.2	2
1048	CEACAM5	NM_004363.6	CUP Gene	59.64	178	32.77	0.17	2
4680	CEACAM6	NM_002483.7	IO Gene	58	178	31.87	0.16	2
1088	CEACAM8	NM_001816.4	IO Gene	67.52	178	37.1	0.19	2
1050	CEBPA	NM_004364.4	Cancer Gene	482	178	264.81	1.34	2
1051	CEBPB	NM_005194.4	IO Gene	918	178	504.35	2.56	2
1053	CEBPE	NM_001805.3	Cancer Gene	658	178	361.51	1.83	2
1952	CELSR2	NM_001408.3	CUP Gene	92	178	50.54	0.26	2
1063	CENPF	NM_016343.4	CUP Gene	208	178	114.28	0.58	2
11116	CEP43	NM_007045.4	FUS Gene	74.84	89	82.23	0.42	1
55165	CEP55	NM_018131.5	CUP Gene	48	178	26.37	0.13	2
55722	CEP72	NM_018140.4	FUS Gene	296	89	325.24	1.65	1
387119	CEP85L	NM_001178035.1	FUS Gene	250	178	137.35	0.7	2
84902	CEP89	NM_032816.5	FUS Gene	129.69	178	71.25	0.36	2
23491	CES3	NM_024922.6	CUP Gene	29	178	15.93	0.08	2
629	CFB	NM_001710.6	IO Gene	137	178	75.27	0.38	2
1675	CFD	NM_001928.4	IO Gene	1294	178	710.92	3.6	2
3426	CFI	NM_000204.4	IO Gene	146	178	80.21	0.41	2
1072	CFL1	NM_005507.3	Cancer Gene	3313	178	1820.16	9.22	2
5199	CFP	NM_001145252.3	IO Gene	365	178	200.53	1.02	2
115004	CGAS	NM_138441.3	CUP Gene	278	178	152.73	0.77	2
1101	CHAD	NM_001267.3	Cancer Gene	2	178	1.1	0.01	2
1111	CHEK1	NM_001274.5	Cancer Gene	66	178	36.26	0.18	2
11200	CHEK2	NM_007194.4	Cancer Gene	88	178	48.35	0.24	2
1113	CHGA	NM_001275.4	CUP Gene	385	178	211.52	1.07	2
1116	CHI3L1	NM_001276.4	CUP Gene	342	178	187.89	0.95	2
1118	CHIT1	NM_003465.3	IO Gene	634	178	348.32	1.76	2
1131	CHRM3	NM_001347716.2	CUP Gene	5	178	2.75	0.01	2
22856	CHSY1	NM_014918.5	CUP Gene	519	178	285.14	1.44	2
26097	CHTOP	NM_001206612.1	FUS Gene	176	89	193.39	0.98	1
1147	CHUK	NM_001278.5	IO Gene	194	178	106.58	0.54	2
23152	CIC	NM_015125.4	Cancer Gene	1059	178	581.81	2.95	2
1149	CIDEA	NM_001279.4	FUS Gene	48	89	52.74	0.27	1
4261	CIITA	NM_000246.3	IO Gene	714	178	392.27	1.99	2
11113	CIT	NM_001206999.2	FUS Gene	118	178	64.83	0.33	2
51192	CKLF	NM_016951.3	IO Gene	635	178	348.87	1.77	2
1163	CKS1B	NM_001826.3	Cancer Gene	860	178	472.48	2.39	2
1164	CKS2	NM_001827.3	Cancer Gene	54	178	29.67	0.15	2
23529	CLCF1	NM_013246.3	Cancer Gene	106	178	58.24	0.3	2
1185	CLCN6	NM_001286.4	FUS Gene	436	149	286.16	1.45	2
51208	CLDN18	NM_001002026.3	FUS Gene	198	476	40.68	0.21	6
10462	CLEC10A	NM_001330070.2	IO Gene	1257	178	690.6	3.5	2
161198	CLEC14A	NM_175060.3	CUP Gene	1070	178	587.86	2.98	2
50856	CLEC4A	NM_016184.3	IO Gene	132	178	72.52	0.37	2
170482	CLEC4C	NM_001371390.1	IO Gene	142	178	78.01	0.4	2
26253	CLEC4E	NM_014358.4	CUP Gene	0	178	0	0	2
23601	CLEC5A	NM_013252.3	IO Gene	66	178	36.26	0.18	2
93978	CLEC6A	NM_001007033.2	IO Gene	8	178	4.4	0.02	2
64581	CLEC7A	NM_197947.3	IO Gene	243.4	178	133.72	0.68	2
160365	CLECL1	NM_172004.3	CUP Gene	522	178	286.79	1.45	2
6249	CLIP1	NM_002956.2	FUS Gene	497	387	125.59	0.64	5
1213	CLTC	NM_004859.4	FUS Gene	3230.5	356	887.42	4.5	4
1191	CLU	NM_001831.4	IO Gene	982	178	539.51	2.73	2
1215	CMA1	NM_001836.5	IO Gene	20	178	10.99	0.06	2
1240	CMKLR1	NM_001142343.2	IO Gene	226	178	124.16	0.63	2
146223	CMTM4	NM_181521.3	CUP Gene	11	178	6.04	0.03	2
54918	CMTM6	NM_017801.3	CUP Gene	452	178	248.33	1.26	2
29097	CNIH4	NM_014184.4	FUS Gene	83	89	91.2	0.46	1
25904	CNOT10	NM_001256742.1	Cancer Gene	239	178	131.31	0.67	2
4848	CNOT2	NM_014515.6	CUP Gene	476	178	261.51	1.32	2
4850	CNOT4	NM_001190850.1	IO Gene	583	178	320.3	1.62	2
1271	CNTFR	NM_147164.3	Cancer Gene	60	178	32.96	0.17	2
11064	CNTRL	NM_007018.5	FUS Gene	242	89	265.91	1.35	1
91949	COG7	NM_153603.4	Cancer Gene	335	178	184.05	0.93	2
1301	COL11A1	NM_001854.4	Cancer Gene	14	178	7.69	0.04	2
1302	COL11A2	NM_080680.3	Cancer Gene	138	178	75.82	0.38	2
7373	COL14A1	NM_021110.4	FUS Gene	53	89	58.24	0.3	1
1307	COL16A1	NM_001856.4	FUS Gene	43	89	47.25	0.24	1
1308	COL17A1	NM_000494.4	CUP Gene	50	178	27.47	0.14	2
1277	COL1A1	NM_000088.3	Cancer Gene	3341	178	1835.55	9.3	2
1278	COL1A2	NM_000089.4	Cancer Gene	1185	178	651.04	3.3	2
255631	COL24A1	NM_152890.7	Cancer Gene	29	178	15.93	0.08	2
85301	COL27A1	NM_032888.4	Cancer Gene	312	178	171.41	0.87	2
1280	COL2A1	NM_001844.5	Cancer Gene	83	178	45.6	0.23	2
1281	COL3A1	NM_000090.3	IO Gene	1549	178	851.02	4.31	2
1282	COL4A1	NM_001845.6	Cancer Gene	322	178	176.91	0.9	2
1284	COL4A2	NM_001846.4	Cancer Gene	569	178	312.61	1.58	2
1285	COL4A3	NM_000091.5	Cancer Gene	65	178	35.71	0.18	2
1286	COL4A4	NM_000092.5	Cancer Gene	260	178	142.84	0.72	2
1287	COL4A5	NM_033380.3	Cancer Gene	10	178	5.49	0.03	2
1288	COL4A6	NM_033641.4	Cancer Gene	10	178	5.49	0.03	2
1289	COL5A1	NM_000093.5	Cancer Gene	98	178	53.84	0.27	2
1290	COL5A2	NM_000393.5	Cancer Gene	274	178	150.54	0.76	2
1293	COL6A3	NM_004369.4	Cancer Gene	804	178	441.72	2.24	2
131873	COL6A6	NM_001102608.2	Cancer Gene	103	178	56.59	0.29	2
81035	COLEC12	NM_130386.3	IO Gene	105.23	178	57.81	0.29	2
1311	COMP	NM_000095.3	Cancer Gene	121	178	66.48	0.34	2
11151	CORO1A	NM_001193333.2	IO Gene	5533	178	3039.83	15.4	2
1353	COX11	NM_004375.5	CUP Gene	313	178	171.96	0.87	2
1327	COX4I1	NM_001861.6	CUP Gene	1430	178	785.64	3.98	2
1329	COX5B	NM_001862.3	CUP Gene	1206	178	662.58	3.36	2
1337	COX6A1	NM_004373.4	CUP Gene	2143	178	1177.36	5.97	2
1340	COX6B1	NM_001863.5	CUP Gene	2058	178	1130.67	5.73	2
1359	CPA3	NM_001870.4	CUP Gene	68	178	37.36	0.19	2
132864	CPEB2	NM_001177382.2	CUP Gene	249	178	136.8	0.69	2
79869	CPSF7	NM_001142565.2	CUP Gene	1133	178	622.47	3.15	2
1378	CR1	NM_000573.4	IO Gene	332.44	178	182.64	0.93	2
1380	CR2	NM_001006658.2	IO Gene	456	178	250.53	1.27	2
1382	CRABP2	NM_001878.4	CUP Gene	79	178	43.4	0.22	2
1385	CREB1	NM_004379.5	IO Gene	229	178	125.81	0.64	2
10488	CREB3	NM_006368.5	Cancer Gene	212	178	116.47	0.59	2
90993	CREB3L1	NM_052854.4	Cancer Gene	135	178	74.17	0.38	2
64764	CREB3L2	NM_194071.4	Cancer Gene	902	178	495.56	2.51	2
84699	CREB3L3	NM_032607.3	Cancer Gene	18	178	9.89	0.05	2
148327	CREB3L4	NM_001255978.2	Cancer Gene	151	178	82.96	0.42	2
9586	CREB5	NM_182898.4	FUS Gene	179	267	65.56	0.33	3
1387	CREBBP	NM_004380.3	IO Gene	1956	178	1074.63	5.44	2
1398	CRK	NM_016823.4	Cancer Gene	443	178	243.38	1.23	2
1399	CRKL	NM_005207.4	Cancer Gene	1227	178	674.11	3.42	2
64109	CRLF2	NM_022148.4	Cancer Gene	40	178	21.98	0.11	2
1401	CRP	NM_000567.3	IO Gene	300	178	164.82	0.84	2
56253	CRTAM	NM_019604.4	IO Gene	60	178	32.96	0.17	2
1435	CSF1	NM_172212.3	IO Gene	195	178	107.13	0.54	2
1436	CSF1R	NM_005211.3	IO Gene	1575	178	865.31	4.38	2
1437	CSF2	NM_000758.4	IO Gene	61	178	33.51	0.17	2
1439	CSF2RB	NM_000395.3	IO Gene	720	178	395.57	2	2
1440	CSF3	NM_172219.3	IO Gene	38	178	20.88	0.11	2
1441	CSF3R	NM_000760.4	IO Gene	201	178	110.43	0.56	2
1452	CSNK1A1	NM_001892.6	Cancer Gene	675	178	370.85	1.88	2
122011	CSNK1A1L	NM_145203.6	Cancer Gene	604	178	331.84	1.68	2
1470	CST2	NM_001322.3	CUP Gene	8	178	4.4	0.02	2
541466	CT45A1	NM_001017417.2	Cancer Gene	4	178	2.2	0.01	2
1485	CTAG1B	NM_001327.2	Cancer Gene	72	178	39.56	0.2	2
30848	CTAG2	NM_172377.4	Cancer Gene	81	178	44.5	0.23	2
64693	CTAGE1	NM_172241.3	Cancer Gene	300	178	164.82	0.84	2
1487	CTBP1	NM_001012614.2	Cancer Gene	470	178	258.22	1.31	2
1488	CTBP2	NM_022802.3	Cancer Gene	160	178	87.9	0.45	2
140690	CTCFL	NM_001269041.1	Cancer Gene	3	178	1.65	0.01	2
1493	CTLA4	NM_005214.5	IO Gene	190	178	104.39	0.53	2
1495	CTNNA1	NM_001903.5	Cancer Gene	291	178	159.88	0.81	2
1496	CTNNA2	NM_001282597.2	Cancer Gene	19	178	10.44	0.05	2
29119	CTNNA3	NM_013266.4	FUS Gene	46	267	16.85	0.09	3
1499	CTNNB1	NM_001904.4	Cancer Gene	610	178	335.13	1.7	2
11330	CTRC	NM_007272.3	FUS Gene	3.32	89	3.65	0.02	1
1075	CTSC	NM_001814.6	CUP Gene	894	178	491.16	2.49	2
1511	CTSG	NM_001911.3	IO Gene	44	178	24.17	0.12	2
1512	CTSH	NM_004390.5	IO Gene	2930	178	1609.74	8.16	2
1514	CTSL	NM_001912.5	IO Gene	1670	178	917.5	4.65	2
1520	CTSS	NM_004079.5	IO Gene	2088.12	178	1147.21	5.81	2
1515	CTSV	NM_001333.4	Cancer Gene	29	178	15.93	0.08	2
1521	CTSW	NM_001335.4	IO Gene	815	178	447.76	2.27	2
2017	CTTN	NM_005231.4	FUS Gene	240	89	263.71	1.34	1
8454	CUL1	NM_003592.3	Cancer Gene	344	178	188.99	0.96	2
8453	CUL2	NM_003591.4	Cancer Gene	536	178	294.48	1.49	2
8452	CUL3	NM_003590.5	Cancer Gene	422	178	231.85	1.17	2
1523	CUX1	NM_181552.4	FUS Gene	851	267	311.69	1.58	3
80157	CWH43	NM_025087.3	FUS Gene	11	89	12.09	0.06	1
6376	CX3CL1	NM_002996.6	IO Gene	124	178	68.13	0.35	2
1524	CX3CR1	NM_001337.4	IO Gene	334	178	183.5	0.93	2
1525	CXADR	NM_001338.5	CUP Gene	94.19	178	51.75	0.26	2
2919	CXCL1	NM_001511.4	IO Gene	220	178	120.87	0.61	2
3627	CXCL10	NM_001565.4	IO Gene	136	178	74.72	0.38	2
6373	CXCL11	NM_005409.5	IO Gene	0	178	0	0	2
6387	CXCL12	NM_199168.4	IO Gene	1447	178	794.98	4.03	2
10563	CXCL13	NM_001371558.1	IO Gene	279	178	153.28	0.78	2
9547	CXCL14	NM_004887.5	IO Gene	164	178	90.1	0.46	2
58191	CXCL16	NM_022059.4	IO Gene	1741.65	178	956.86	4.85	2
2920	CXCL2	NM_002089.4	IO Gene	347	178	190.64	0.97	2
2921	CXCL3	NM_002090.3	IO Gene	59	178	32.41	0.16	2
6374	CXCL5	NM_002994.5	IO Gene	44	178	24.17	0.12	2
6372	CXCL6	NM_002993.4	IO Gene	20	178	10.99	0.06	2
3576	CXCL8	NM_000584.4	IO Gene	144	178	79.11	0.4	2
4283	CXCL9	NM_002416.3	IO Gene	555	178	304.92	1.54	2
3577	CXCR1	NM_000634.3	IO Gene	528	178	290.08	1.47	2
3579	CXCR2	NM_001557.4	IO Gene	3	178	1.65	0.01	2
2833	CXCR3	NM_001504.2	IO Gene	481	178	264.26	1.34	2
7852	CXCR4	NM_003467.3	IO Gene	4124	178	2265.73	11.48	2
643	CXCR5	NM_001716.5	IO Gene	1238	178	680.16	3.45	2
10663	CXCR6	NM_006564.2	IO Gene	249	178	136.8	0.69	2
80319	CXXC4	NM_025212.4	Cancer Gene	3	178	1.65	0.01	2
51523	CXXC5	NM_016463.9	CUP Gene	360	178	197.78	1	2
1534	CYB561	NM_001915.4	CUP Gene	132.58	178	72.84	0.37	2
1536	CYBB	NM_000397.4	IO Gene	1448	178	795.53	4.03	2
54205	CYCS	NM_018947.6	Cancer Gene	619.18	178	340.18	1.72	2
26999	CYFIP2	NM_001037333.3	IO Gene	1074	178	590.06	2.99	2
1540	CYLD	NM_001042355.2	IO Gene	547	178	300.52	1.52	2
1586	CYP17A1	NM_000102.4	CUP Gene	59	178	32.41	0.16	2
1588	CYP19A1	NM_031226.3	CUP Gene	1	178	0.55	0	2
1545	CYP1B1	NM_000104.3	CUP Gene	434	178	238.44	1.21	2
1565	CYP2D6	NM_000106.6	Cancer Gene	159	178	87.35	0.44	2
1579	CYP4A11	NM_000778.4	CUP Gene	27	178	14.83	0.08	2
284541	CYP4A22	NM_001010969.4	CUP Gene	58	178	31.87	0.16	2
1582	CYP8B1	NM_004391.3	CUP Gene	358.42	178	196.92	1	2
84418	CYSTM1	NM_032412.4	FUS Gene	312	89	342.83	1.74	1
1601	DAB2	NM_001343.4	CUP Gene	3212	178	1764.67	8.94	2
117154	DACH2	NM_053281.3	CUP Gene	0	178	0	0	2
1612	DAPK1	NM_004938.4	Cancer Gene	365	178	200.53	1.02	2
23604	DAPK2	NM_001363730.2	Cancer Gene	208.55	178	114.58	0.58	2
1613	DAPK3	NM_001348.3	Cancer Gene	236	178	129.66	0.66	2
1616	DAXX	NM_001141970.2	Cancer Gene	321	178	176.36	0.89	2
1630	DCC	NM_005215.4	Cancer Gene	26	178	14.28	0.07	2
81501	DCSTAMP	NM_030788.4	CUP Gene	79	178	43.4	0.22	2
1639	DCTN1	NM_004082.4	FUS Gene	34	89	37.36	0.19	1
1642	DDB1	NM_001923.5	CUP Gene	756	178	415.35	2.1	2
1643	DDB2	NM_000107.2	Cancer Gene	456	178	250.53	1.27	2
1649	DDIT3	NM_004083.5	Cancer Gene	73	178	40.11	0.2	2
54541	DDIT4	NM_019058.4	Cancer Gene	640	178	351.62	1.78	2
9188	DDX21	NM_004728.4	FUS Gene	778	267	284.96	1.44	3
55510	DDX43	NM_018665.3	Cancer Gene	11	178	6.04	0.03	2
79009	DDX50	NM_024045.2	Cancer Gene	120	178	65.93	0.33	2
23586	DDX58	NM_014314.4	IO Gene	268	178	147.24	0.75	2
1672	DEFB1	NM_005218.4	IO Gene	111	178	60.98	0.31	2
613211	DEFB134	NM_001302695.1	CUP Gene	0	178	0	0	2
64798	DEPTOR	NM_022783.4	CUP Gene	110	178	60.43	0.31	2
84649	DGAT2	NM_032564.5	IO Gene	79	178	43.4	0.22	2
9993	DGCR2	NM_005137.3	FUS Gene	163	178	89.55	0.45	2
80017	DGLUCY	NM_001102368.2	CUP Gene	1446	178	794.43	4.03	2
1665	DHX15	NM_001358.3	FUS Gene	1490	89	1637.21	8.29	1
8449	DHX16	NM_003587.5	IO Gene	695	178	381.83	1.93	2
1729	DIAPH1	NM_005219.5	FUS Gene	456	89	501.05	2.54	1
1733	DIO1	NM_000792.7	CUP Gene	1	178	0.55	0	2
1734	DIO2	NM_013989.5	CUP Gene	1309	178	719.16	3.64	2
79742	DIPK2B	NM_176819.4	CUP Gene	188	178	103.29	0.52	2
22943	DKK1	NM_012242.4	Cancer Gene	9	178	4.94	0.03	2
27123	DKK2	NM_014421.3	Cancer Gene	93	178	51.09	0.26	2
27121	DKK4	NM_014420.3	Cancer Gene	9	178	4.94	0.03	2
8788	DLK1	NM_003836.6	CUP Gene	21	178	11.54	0.06	2
28514	DLL1	NM_005618.4	Cancer Gene	458	178	251.63	1.27	2
10683	DLL3	NM_203486.3	Cancer Gene	17	178	9.34	0.05	2
54567	DLL4	NM_019074.4	Cancer Gene	130	178	71.42	0.36	2
1746	DLX2	NM_004405.4	Cancer Gene	118	178	64.83	0.33	2
1755	DMBT1	NM_007329.2	IO Gene	7	178	3.85	0.02	2
85406	DNAJC14	NM_032364.5	Cancer Gene	334	178	183.5	0.93	2
1786	DNMT1	NM_001379.4	Cancer Gene	490	178	269.21	1.36	2
1788	DNMT3A	NM_022552.4	Cancer Gene	1099	178	603.79	3.06	2
23348	DOCK9	NM_001366683.2	IO Gene	265	178	145.59	0.74	2
8193	DPF1	NM_001135155.2	Cancer Gene	19	178	10.44	0.05	2
8110	DPF3	NM_001280543.1	Cancer Gene	97	178	53.29	0.27	2
1803	DPP4	NM_001935.4	IO Gene	26	178	14.28	0.07	2
1825	DSC3	NM_001941.5	CUP Gene	24	178	13.19	0.07	2
1832	DSP	NM_004415.4	CUP Gene	17	178	9.34	0.05	2
667	DST	NM_001144769.3	CUP Gene	639	178	351.07	1.78	2
1840	DTX1	NM_004416.2	Cancer Gene	722	178	396.67	2.01	2
196403	DTX3	NM_178502.4	Cancer Gene	366	178	201.08	1.02	2
151636	DTX3L	NM_138287.3	CUP Gene	463.93	178	254.88	1.29	2
23220	DTX4	NM_015177.2	Cancer Gene	222	178	121.97	0.62	2
53905	DUOX1	NM_175940.3	CUP Gene	151	178	82.96	0.42	2
50506	DUOX2	NM_001363711.2	CUP Gene	20	178	10.99	0.06	2
1843	DUSP1	NM_004417.4	CUP Gene	225	178	123.62	0.63	2
11221	DUSP10	NM_007207.6	Cancer Gene	316	178	173.61	0.88	2
1844	DUSP2	NM_004418.4	Cancer Gene	274	178	150.54	0.76	2
1846	DUSP4	NM_001394.7	IO Gene	209	178	114.82	0.58	2
1847	DUSP5	NM_004419.4	Cancer Gene	195	178	107.13	0.54	2
1848	DUSP6	NM_001946.4	FUS Gene	449	356	123.34	0.62	4
1850	DUSP8	NM_004420.3	Cancer Gene	33	178	18.13	0.09	2
1855	DVL1	NM_001330311.2	Cancer Gene	327	178	179.65	0.91	2
1856	DVL2	NM_004422.3	Cancer Gene	557	178	306.02	1.55	2
1857	DVL3	NM_004423.4	Cancer Gene	709	178	389.52	1.97	2
1781	DYNC1I2	NM_001378.3	FUS Gene	364	89	399.96	2.03	1
55184	DZANK1	NM_001099407.1	FUS Gene	91	89	99.99	0.51	1
1869	E2F1	NM_005225.3	Cancer Gene	17	178	9.34	0.05	2
1870	E2F2	NM_004091.4	Cancer Gene	123	178	67.58	0.34	2
1871	E2F3	NM_001949.5	Cancer Gene	256	178	140.65	0.71	2
1874	E2F4	NM_001950.4	CUP Gene	1590	178	873.55	4.43	2
1875	E2F5	NM_001951.4	Cancer Gene	100	178	54.94	0.28	2
10148	EBI3	NM_005755.3	IO Gene	143	178	78.56	0.4	2
51295	ECSIT	NM_016581.5	IO Gene	234	178	128.56	0.65	2
80153	EDC3	NM_025083.5	IO Gene	296	178	162.62	0.82	2
1906	EDN1	NM_001955.5	CUP Gene	103	178	56.59	0.29	2
1937	EEF1G	NM_001404.5	FUS Gene	3557	89	3908.43	19.8	1
1942	EFNA1	NM_004428.3	Cancer Gene	73	178	40.11	0.2	2
1943	EFNA2	NM_001405.4	Cancer Gene	66	178	36.26	0.18	2
1944	EFNA3	NM_004952.5	Cancer Gene	38	178	20.88	0.11	2
1945	EFNA4	NM_005227.3	Cancer Gene	90	178	49.45	0.25	2
1946	EFNA5	NM_001962.3	Cancer Gene	67	178	36.81	0.19	2
1950	EGF	NM_001963.6	Cancer Gene	25	178	13.74	0.07	2
1956	EGFR	NM_005228.5	FUS Gene	626	685	89.37	0.45	9
54583	EGLN1	NM_022051.2	Cancer Gene	298	178	163.72	0.83	2
112398	EGLN2	NM_080732.4	Cancer Gene	736	178	404.36	2.05	2
112399	EGLN3	NM_022073.4	Cancer Gene	39	178	21.43	0.11	2
1958	EGR1	NM_001964.3	IO Gene	2074	178	1139.46	5.77	2
1959	EGR2	NM_000399.5	IO Gene	962	178	528.52	2.68	2
1960	EGR3	NM_004430.3	Cancer Gene	1442	178	792.23	4.01	2
1962	EHHADH	NM_001966.4	CUP Gene	32	178	17.58	0.09	2
10209	EIF1	NM_005801.4	FUS Gene	1777	89	1952.57	9.89	1
5610	EIF2AK2	NM_001135651.3	IO Gene	663.73	178	364.65	1.85	2
9451	EIF2AK3	NM_004836.7	FUS Gene	104	89	114.28	0.58	1
8890	EIF2B4	NM_001034116.1	Cancer Gene	340	178	186.8	0.95	2
51386	EIF3L	NM_016091.4	FUS Gene	1539.92	89	1692.06	8.57	1
1974	EIF4A2	NM_001967.4	FUS Gene	813	89	893.32	4.53	1
1978	EIF4EBP1	NM_004095.4	Cancer Gene	331	178	181.85	0.92	2
143244	EIF5AL1	NM_001099692.1	CUP Gene	439	178	241.19	1.22	2
1991	ELANE	NM_001972.4	IO Gene	113	178	62.08	0.31	2
1995	ELAVL3	NM_001420.4	FUS Gene	83	89	91.2	0.46	1
1996	ELAVL4	NM_001144774.3	Cancer Gene	5	178	2.75	0.01	2
2002	ELK1	NM_001114123.2	IO Gene	241	178	132.41	0.67	2
9844	ELMO1	NM_001206480.2	CUP Gene	718	178	394.47	2	2
6923	ELOB	NM_007108.4	Cancer Gene	1005	178	552.15	2.8	2
6921	ELOC	NM_005648.4	Cancer Gene	467	178	256.57	1.3	2
79071	ELOVL6	NM_024090.3	CUP Gene	93	178	51.09	0.26	2
27436	EML4	NM_019063.5	FUS Gene	12741	1107	1125.55	5.7	14
2018	EMX2	NM_004098.4	CUP Gene	48	178	26.37	0.13	2
2021	ENDOG	NM_004435.2	Cancer Gene	133	178	73.07	0.37	2
2022	ENG	NM_000118.3	IO Gene	899	178	493.91	2.5	2
2023	ENO1	NM_001428.5	CUP Gene	889	178	488.42	2.47	2
953	ENTPD1	NM_001776.6	IO Gene	341	178	187.35	0.95	2
8320	EOMES	NM_001278182.2	IO Gene	380	178	208.77	1.06	2
2033	EP300	NM_001429.4	IO Gene	1194	178	655.98	3.32	2
2034	EPAS1	NM_001430.5	Cancer Gene	3077	178	1690.5	8.56	2
4072	EPCAM	NM_002354.3	IO Gene	37	178	20.33	0.1	2
1969	EPHA2	NM_004431.5	Cancer Gene	233	178	128.01	0.65	2
9852	EPM2AIP1	NM_014805.4	CUP Gene	743	178	408.2	2.07	2
2056	EPO	NM_000799.4	Cancer Gene	12	178	6.59	0.03	2
2057	EPOR	NM_000121.4	Cancer Gene	48	178	26.37	0.13	2
2060	EPS15	NM_001981.3	FUS Gene	1098	89	1206.48	6.11	1
79574	EPS8L3	NM_133181.4	CUP Gene	0	178	0	0	2
2064	ERBB2	NM_004448.3	FUS Gene	1550	2189	69.25	0.35	33
2066	ERBB4	NM_005235.3	FUS Gene	83	149	54.48	0.28	2
23085	ERC1	NM_178040.4	FUS Gene	2403	298	788.58	4	4
2067	ERCC1	NM_001983.4	Cancer Gene	1073.28	178	589.66	2.99	2
2068	ERCC2	NM_000400.3	Cancer Gene	26	178	14.28	0.07	2
2071	ERCC3	NM_000122.2	IO Gene	347	178	190.64	0.97	2
2072	ERCC4	NM_005236.3	Cancer Gene	60.04	178	32.99	0.17	2
2073	ERCC5	NM_000123.3	Cancer Gene	597	178	327.99	1.66	2
2074	ERCC6	NM_000124.4	Cancer Gene	640	178	351.62	1.78	2
2069	EREG	NM_001432.3	Cancer Gene	8	178	4.4	0.02	2
2078	ERG	NM_001243432.2	FUS Gene	590	327	176.45	0.89	4
11160	ERLIN2	NM_007175.8	FUS Gene	236.82	89	260.22	1.32	1
10595	ERN2	NM_033266.4	CUP Gene	19	178	10.44	0.05	2
30001	ERO1A	NM_014584.3	CUP Gene	298.13	178	163.79	0.83	2
23071	ERP44	NM_015051.3	FUS Gene	723	89	794.43	4.03	1
2099	ESR1	NM_001122740.1	FUS Gene	569	745	74.69	0.38	10
2100	ESR2	NM_001437.2	Cancer Gene	81	178	44.5	0.23	2
23474	ETHE1	NM_014297.5	CUP Gene	120	178	65.93	0.33	2
2113	ETS1	NM_001143820.2	IO Gene	1245	178	684	3.47	2
2114	ETS2	NM_005239.6	Cancer Gene	1956	178	1074.63	5.44	2
2115	ETV1	NM_004956.5	FUS Gene	815	925	86.16	0.44	13
2118	ETV4	NM_001986.4	FUS Gene	65	896	7.09	0.04	13
2119	ETV5	NM_004454.3	FUS Gene	491	327	146.84	0.74	4
2120	ETV6	NM_001987.5	FUS Gene	7408	959	755.42	3.83	15
51513	ETV7	NM_016135.4	Cancer Gene	27	178	14.83	0.08	2
84141	EVA1A	NM_001135032.2	CUP Gene	10	178	5.49	0.03	2
2130	EWSR1	NM_005243.4	FUS Gene	6256	476	1285.28	6.51	6
9156	EXO1	NM_130398.4	CUP Gene	41	178	22.53	0.11	2
2138	EYA1	NM_000503.6	Cancer Gene	7	178	3.85	0.02	2
2146	EZH2	NM_004456.5	Cancer Gene	94	178	51.64	0.26	2
7430	EZR	NM_001111077.2	FUS Gene	1489	89	1636.11	8.29	1
2160	F11	NM_000128.4	FUS Gene	3	89	3.3	0.02	1
50848	F11R	NM_016946.6	FUS Gene	521.16	89	572.65	2.9	1
2161	F12	NM_000505.3	IO Gene	6	178	3.3	0.02	2
2162	F13A1	NM_000129.4	IO Gene	291	178	159.88	0.81	2
2150	F2RL1	NM_005242.6	IO Gene	189	178	103.84	0.53	2
91442	FAAP24	NM_152266.5	Cancer Gene	75	178	41.21	0.21	2
2168	FABP1	NM_001443.3	CUP Gene	24	178	13.19	0.07	2
2167	FABP4	NM_001442.3	CUP Gene	295	178	162.07	0.82	2
8772	FADD	NM_003824.3	IO Gene	836	178	459.3	2.33	2
10827	FAM114A2	NM_018691.4	FUS Gene	123	89	135.15	0.68	1
79843	FAM124B	NM_001122779.2	CUP Gene	325	178	178.56	0.9	2
9715	FAM131B	NM_001031690.3	FUS Gene	10	89	10.99	0.06	1
220965	FAM13C	NM_198215.4	Cancer Gene	165	178	90.65	0.46	2
83648	FAM167A	NM_053279.3	CUP Gene	40	178	21.98	0.11	2
9834	FAM30A	NR_026800.2	CUP Gene	273	178	149.99	0.76	2
2175	FANCA	NM_000135.4	Cancer Gene	74	178	40.66	0.21	2
2187	FANCB	NM_001018113.3	Cancer Gene	0	178	0	0	2
2176	FANCC	NM_000136.3	Cancer Gene	101	178	55.49	0.28	2
2177	FANCD2	NM_033084.5	Cancer Gene	335	178	184.05	0.93	2
2178	FANCE	NM_021922.3	Cancer Gene	62	178	34.06	0.17	2
2188	FANCF	NM_022725.4	Cancer Gene	522	178	286.79	1.45	2
2189	FANCG	NM_004629.1	Cancer Gene	107	178	58.79	0.3	2
55120	FANCL	NM_018062.3	Cancer Gene	87	178	47.8	0.24	2
2191	FAP	NM_004460.5	Cancer Gene	8	178	4.4	0.02	2
355	FAS	NM_000043.6	IO Gene	89	178	48.9	0.25	2
356	FASLG	NM_000639.3	IO Gene	19	178	10.44	0.05	2
2197	FAU	NM_001997.5	Cancer Gene	3211	178	1764.12	8.94	2
2203	FBP1	NM_000507.4	CUP Gene	122	178	67.03	0.34	2
23219	FBXO28	NM_015176.4	FUS Gene	614	178	337.33	1.71	2
55294	FBXW7	NM_033632.3	Cancer Gene	862	178	473.58	2.4	2
2204	FCAR	NM_002000.4	CUP Gene	25.06	178	13.77	0.07	2
2205	FCER1A	NM_002001.3	IO Gene	101	178	55.49	0.28	2
2207	FCER1G	NM_004106.2	IO Gene	1874	178	1029.58	5.22	2
2208	FCER2	NM_001220500.2	IO Gene	134	178	73.62	0.37	2
51077	FCF1	NM_015962.5	IO Gene	276.7	178	152.02	0.77	2
2209	FCGR1A	NM_000566.3	IO Gene	576	178	316.45	1.6	2
2212	FCGR2A	NM_021642.4	IO Gene	357	178	196.14	0.99	2
2213	FCGR2B	NM_004001.4	IO Gene	933	178	512.59	2.6	2
2214	FCGR3A	NM_001127593.1	IO Gene	31.02	178	17.04	0.09	2
2215	FCGR3B	NM_001244753.2	IO Gene	52.98	178	29.11	0.15	2
2217	FCGRT	NM_001136019.3	CUP Gene	1674	178	919.7	4.66	2
23149	FCHO1	NM_015122.3	CUP Gene	522	178	286.79	1.45	2
89848	FCHSD1	NM_033449.3	FUS Gene	154	89	169.22	0.86	1
2219	FCN1	NM_002003.5	CUP Gene	57.54	178	31.61	0.16	2
79368	FCRL2	NM_030764.4	CUP Gene	122	178	67.03	0.34	2
84824	FCRLA	NM_032738.4	IO Gene	453	178	248.88	1.26	2
2237	FEN1	NM_004111.6	Cancer Gene	558	178	306.57	1.55	2
9638	FEZ1	NM_005103.5	IO Gene	107	178	58.79	0.3	2
2246	FGF1	NM_000800.5	Cancer Gene	26	178	14.28	0.07	2
2255	FGF10	NM_004465.2	Cancer Gene	15	178	8.24	0.04	2
2256	FGF11	NM_004112.4	Cancer Gene	251	178	137.9	0.7	2
2257	FGF12	NM_021032.4	Cancer Gene	6	178	3.3	0.02	2
2258	FGF13	NM_004114.5	Cancer Gene	25	178	13.74	0.07	2
2259	FGF14	NM_004115.3	Cancer Gene	5	178	2.75	0.01	2
8823	FGF16	NM_003868.3	Cancer Gene	156	178	85.71	0.43	2
8822	FGF17	NM_003867.4	Cancer Gene	14	178	7.69	0.04	2
8817	FGF18	NM_003862.3	Cancer Gene	10	178	5.49	0.03	2
9965	FGF19	NM_005117.3	Cancer Gene	47	178	25.82	0.13	2
2247	FGF2	NM_001361665.2	Cancer Gene	71	178	39.01	0.2	2
26281	FGF20	NM_019851.3	Cancer Gene	0	178	0	0	2
26291	FGF21	NM_019113.4	Cancer Gene	38	178	20.88	0.11	2
27006	FGF22	NM_020637.1	Cancer Gene	66	178	36.26	0.18	2
8074	FGF23	NM_020638.3	Cancer Gene	81	178	44.5	0.23	2
2248	FGF3	NM_005247.4	Cancer Gene	30	178	16.48	0.08	2
2249	FGF4	NM_002007.4	Cancer Gene	8	178	4.4	0.02	2
2250	FGF5	NM_004464.3	Cancer Gene	2	178	1.1	0.01	2
2251	FGF6	NM_020996.2	Cancer Gene	96	178	52.74	0.27	2
2252	FGF7	NM_002009.4	Cancer Gene	214	178	117.57	0.6	2
2253	FGF8	NM_033164.4	Cancer Gene	24	178	13.19	0.07	2
2254	FGF9	NM_002010.3	Cancer Gene	32	178	17.58	0.09	2
2260	FGFR1	NM_023110.3	FUS Gene	5783	6027	93.83	0.48	101
26127	FGFR1OP2	NM_015633.3	FUS Gene	290	89	318.65	1.61	1
2263	FGFR2	NM_000141.4	FUS Gene	3256	4915	64.78	0.33	85
2261	FGFR3	NM_000142.4	FUS Gene	1823	4407	40.45	0.2	72
2264	FGFR4	NM_213647.3	FUS Gene	88	3268	2.63	0.01	53
2271	FH	NM_000143.3	Cancer Gene	261	178	143.39	0.73	2
2272	FHIT	NM_002012.4	Cancer Gene	45	178	24.72	0.13	2
27145	FILIP1	NM_015687.5	FUS Gene	595	89	653.79	3.31	1
81608	FIP1L1	NM_030917.4	FUS Gene	284	89	312.06	1.58	1
23307	FKBP15	NM_015258.2	FUS Gene	1133	89	1244.94	6.31	1
201163	FLCN	NM_144997.7	Cancer Gene	185.44	178	101.88	0.52	2
2312	FLG	NM_002016.2	CUP Gene	1	178	0.55	0	2
2313	FLI1	NM_002017.5	FUS Gene	1615	209	755.67	3.83	3
2316	FLNA	NM_001110556.2	Cancer Gene	1607	178	882.89	4.47	2
2317	FLNB	NM_001457.4	CUP Gene	579	178	318.1	1.61	2
2318	FLNC	NM_001458.4	Cancer Gene	116	178	63.73	0.32	2
2321	FLT1	NM_002019.4	Cancer Gene	176	178	96.69	0.49	2
2322	FLT3	NM_004119.3	IO Gene	128	178	70.32	0.36	2
2323	FLT3LG	NM_001459.4	IO Gene	1083	178	595	3.01	2
2324	FLT4	NM_182925.5	Cancer Gene	123	178	67.58	0.34	2
2335	FN1	NM_002026.3	FUS Gene	1821	565	315.19	1.6	7
2346	FOLH1	NM_004476.3	CUP Gene	48	178	26.37	0.13	2
2353	FOS	NM_005252.4	IO Gene	618	178	339.53	1.72	2
8061	FOSL1	NM_005438.5	Cancer Gene	65	178	35.71	0.18	2
3169	FOXA1	NM_004496.5	CUP Gene	548	178	301.07	1.53	2
3170	FOXA2	NM_021784.4	CUP Gene	100	178	54.94	0.28	2
2296	FOXC1	NM_001453.3	CUP Gene	654	178	359.31	1.82	2
2304	FOXE1	NM_004473.4	CUP Gene	356	178	195.59	0.99	2
2290	FOXG1	NM_005249.5	CUP Gene	191	178	104.94	0.53	2
2302	FOXJ1	NM_001454.4	IO Gene	130	178	71.42	0.36	2
668	FOXL2	NM_023067.4	Cancer Gene	667	178	366.45	1.86	2
2305	FOXM1	NM_021953.4	Cancer Gene	133	178	73.07	0.37	2
2308	FOXO1	NM_002015.4	FUS Gene	872	267	319.38	1.62	3
2309	FOXO3	NM_001455.4	Cancer Gene	1217.55	178	668.92	3.39	2
4303	FOXO4	NM_005938.4	Cancer Gene	136	178	74.72	0.38	2
50943	FOXP3	NM_014009.4	IO Gene	231	178	126.91	0.64	2
2357	FPR1	NM_002029.3	CUP Gene	233	178	128.01	0.65	2
2358	FPR2	NM_001005738.2	IO Gene	135	178	74.17	0.38	2
2359	FPR3	NM_002030.5	CUP Gene	60	178	32.96	0.17	2
10023	FRAT1	NM_005479.4	Cancer Gene	819	178	449.96	2.28	2
23401	FRAT2	NM_012083.3	Cancer Gene	1091	178	599.4	3.04	2
10468	FST	NM_013409.3	Cancer Gene	44	178	24.17	0.12	2
10272	FSTL3	NM_005860.3	CUP Gene	114	178	62.63	0.32	2
8880	FUBP1	NM_003902.4	Cancer Gene	870	178	477.98	2.42	2
2526	FUT4	NM_002033.3	IO Gene	949.73	178	521.78	2.64	2
2527	FUT5	NM_002034.2	IO Gene	284	178	156.03	0.79	2
2529	FUT7	NM_004479.4	IO Gene	446	178	245.03	1.24	2
2530	FUT8	NM_001371533.1	Cancer Gene	486	178	267.01	1.35	2
2533	FYB1	NM_001465.6	Cancer Gene	8041	178	4417.73	22.38	2
2534	FYN	NM_153047.4	IO Gene	1383	178	759.82	3.85	2
8321	FZD1	NM_003505.2	Cancer Gene	387	178	212.62	1.08	2
11211	FZD10	NM_007197.3	Cancer Gene	562	178	308.76	1.56	2
2535	FZD2	NM_001466.4	Cancer Gene	725.62	178	398.66	2.02	2
7976	FZD3	NM_017412.4	Cancer Gene	64.01	178	35.17	0.18	2
8322	FZD4	NM_012193.4	Cancer Gene	648.19	178	356.12	1.8	2
7855	FZD5	NM_003468.4	Cancer Gene	1053	178	578.52	2.93	2
8323	FZD6	NM_003506.4	Cancer Gene	90	178	49.45	0.25	2
8324	FZD7	NM_003507.1	Cancer Gene	1021	178	560.94	2.84	2
8325	FZD8	NM_031866.2	Cancer Gene	1124	178	617.53	3.13	2
8326	FZD9	NM_003508.3	Cancer Gene	2252	178	1237.25	6.27	2
2539	G6PD	NM_001360016.2	Cancer Gene	543	178	298.32	1.51	2
2549	GAB1	NM_002039.4	Cancer Gene	1033	178	567.53	2.88	2
9846	GAB2	NM_080491.3	FUS Gene	1015	306	324.38	1.64	4
2551	GABPA	NM_002040.4	CUP Gene	567	178	311.51	1.58	2
2561	GABRB2	NM_001371727.1	CUP Gene	0	178	0	0	2
1647	GADD45A	NM_001924.4	Cancer Gene	186	178	102.19	0.52	2
4616	GADD45B	NM_015675.4	Cancer Gene	597	178	327.99	1.66	2
10912	GADD45G	NM_006705.4	Cancer Gene	294	178	161.52	0.82	2
90480	GADD45GIP1	NM_052850.4	Cancer Gene	1447	178	794.98	4.03	2
339896	GADL1	NM_207359.2	CUP Gene	1	178	0.55	0	2
2543	GAGE1	NM_001040663.2	Cancer Gene	86.46	178	47.5	0.24	2
102724473	GAGE10	NM_001098413.3	Cancer Gene	2.18	178	1.2	0.01	2
100008586	GAGE12F	NM_001098405.2	Cancer Gene	153.17	178	84.15	0.43	2
26748	GAGE12I	NM_001477.1	Cancer Gene	0	178	0	0	2
729396	GAGE12J	NM_001098406.2	Cancer Gene	0	178	0	0	2
645051	GAGE13	NM_001098412.2	Cancer Gene	0	178	0	0	2
729447	GAGE2A	NM_001127212.1	Cancer Gene	23.99	178	13.18	0.07	2
2574	GAGE2C	NM_001472.2	Cancer Gene	13.7	178	7.53	0.04	2
26749	GAGE2E	NM_001127200.3	Cancer Gene	22.49	178	12.36	0.06	2
2597	GAPDH	NM_002046.7	Cancer Gene	5448	178	2993.13	15.16	2
2619	GAS1	NM_002048.3	Cancer Gene	875	178	480.73	2.44	2
2623	GATA1	NM_002049.4	Cancer Gene	15	178	8.24	0.04	2
2624	GATA2	NM_032638.5	Cancer Gene	133	178	73.07	0.37	2
2625	GATA3	NM_002051.3	IO Gene	411	178	225.8	1.14	2
2633	GBP1	NM_002053.3	IO Gene	128	178	70.32	0.36	2
2634	GBP2	NM_004120.5	CUP Gene	441	178	242.29	1.23	2
115361	GBP4	NM_052941.5	CUP Gene	639.77	178	351.49	1.78	2
2641	GCG	NM_002054.5	CUP Gene	24	178	13.19	0.07	2
2642	GCGR	NM_000160.5	FUS Gene	0	89	0	0	1
9518	GDF15	NM_004864.4	CUP Gene	386	178	212.07	1.07	2
392255	GDF6	NM_001001557.4	Cancer Gene	238	178	130.76	0.66	2
50628	GEMIN4	NM_015721.3	CUP Gene	418	178	229.65	1.16	2
2670	GFAP	NM_002055.5	CUP Gene	5	178	2.75	0.01	2
27069	GHITM	NM_014394.3	FUS Gene	787	89	864.76	4.38	1
2690	GHR	NM_000163.5	Cancer Gene	1.01	178	0.55	0	2
55303	GIMAP4	NM_018326.3	CUP Gene	507	178	278.55	1.41	2
474344	GIMAP6	NM_024711.6	CUP Gene	602	178	330.74	1.68	2
9815	GIT2	NM_057170.5	FUS Gene	160	89	175.81	0.89	1
2697	GJA1	NM_000165.5	CUP Gene	165	178	90.65	0.46	2
10804	GJB6	NM_001110219.3	CUP Gene	5	178	2.75	0.01	2
80318	GKAP1	NM_001135953.1	FUS Gene	53	89	58.24	0.3	1
2735	GLI1	NM_005269.3	Cancer Gene	123	178	67.58	0.34	2
2736	GLI2	NM_001371271.1	Cancer Gene	150	178	82.41	0.42	2
2737	GLI3	NM_000168.6	Cancer Gene	136	178	74.72	0.38	2
169792	GLIS3	NM_001042413.2	CUP Gene	133	178	73.07	0.37	2
51031	GLOD4	NM_016080.3	FUS Gene	45	89	49.45	0.25	1
2744	GLS	NM_014905.5	Cancer Gene	516	178	283.49	1.44	2
2746	GLUD1	NM_005271.5	CUP Gene	415	178	228	1.16	2
2752	GLUL	NM_001033044.4	CUP Gene	1072.3	178	589.12	2.98	2
51291	GMIP	NM_016573.4	CUP Gene	916	178	503.25	2.55	2
2767	GNA11	NM_002067.5	Cancer Gene	210	178	115.37	0.58	2
9630	GNA14	NM_004297.4	CUP Gene	163	178	89.55	0.45	2
2776	GNAQ	NM_002072.5	Cancer Gene	708	178	388.98	1.97	2
2778	GNAS	NM_000516.6	Cancer Gene	7696	178	4228.18	21.42	2
55970	GNG12	NM_018841.6	Cancer Gene	230	178	126.36	0.64	2
2786	GNG4	NM_001098722.2	Cancer Gene	11.01	178	6.05	0.03	2
2788	GNG7	NM_052847.3	Cancer Gene	146.18	178	80.31	0.41	2
2792	GNGT1	NM_021955.5	Cancer Gene	0	178	0	0	2
26354	GNL3	NM_014366.5	CUP Gene	244	178	134.05	0.68	2
10578	GNLY	NM_006433.5	IO Gene	348	178	191.19	0.97	2
9950	GOLGA5	NM_005113.4	FUS Gene	419	89	460.4	2.33	1
57120	GOPC	NM_020399.4	FUS Gene	125	89	137.35	0.7	1
2805	GOT1	NM_002079.3	CUP Gene	205	178	112.63	0.57	2
2806	GOT2	NM_002080.4	CUP Gene	160	178	87.9	0.45	2
63906	GPATCH3	NM_022078.3	IO Gene	181	178	99.44	0.5	2
2239	GPC4	NM_001448.3	Cancer Gene	72	178	39.56	0.2	2
2821	GPI	NM_000175.5	IO Gene	722.53	178	396.96	2.01	2
2824	GPM6B	NM_001001995.3	CUP Gene	49	178	26.92	0.14	2
26996	GPR160	NM_014373.3	CUP Gene	155	178	85.16	0.43	2
2841	GPR18	NM_001098200.1	IO Gene	479	178	263.16	1.33	2
2827	GPR3	NM_005281.4	CUP Gene	367	178	201.63	1.02	2
2873	GPS1	NM_001321089.2	Cancer Gene	907	178	498.31	2.52	2
63940	GPSM3	NM_001276501.2	CUP Gene	4781	178	2626.68	13.31	2
2875	GPT	NM_005309.3	CUP Gene	8	178	4.4	0.02	2
2876	GPX1	NM_000581.4	CUP Gene	2942	178	1616.34	8.19	2
2878	GPX3	NM_002084.5	CUP Gene	1002	178	550.5	2.79	2
2879	GPX4	NM_002085.5	CUP Gene	5580	178	3065.65	15.53	2
9402	GRAP2	NM_004810.4	IO Gene	405	178	222.51	1.13	2
2887	GRB10	NM_001350814.2	FUS Gene	433	178	237.89	1.21	2
2885	GRB2	NM_002086.5	Cancer Gene	790.79	178	434.46	2.2	2
2886	GRB7	NM_005310.5	Cancer Gene	51	178	28.02	0.14	2
26585	GREM1	NM_013372.7	CUP Gene	152	178	83.51	0.42	2
2892	GRIA3	NM_007325.5	Cancer Gene	102	178	56.04	0.28	2
2902	GRIN1	NM_007327.4	Cancer Gene	13	178	7.14	0.04	2
2903	GRIN2A	NM_001134407.3	Cancer Gene	70	178	38.46	0.19	2
2904	GRIN2B	NM_000834.4	Cancer Gene	322	178	176.91	0.9	2
56850	GRIPAP1	NM_020137.5	FUS Gene	519	178	285.14	1.44	2
2932	GSK3B	NM_002093.4	Cancer Gene	692	178	380.18	1.93	2
2934	GSN	NM_198252.3	Cancer Gene	1099	178	603.79	3.06	2
2938	GSTA1	NM_145740.5	Cancer Gene	8	178	4.4	0.02	2
2939	GSTA2	NM_000846.5	Cancer Gene	0	178	0	0	2
2940	GSTA3	NM_000847.5	Cancer Gene	0	178	0	0	2
2941	GSTA4	NM_001512.4	Cancer Gene	28	178	15.38	0.08	2
221357	GSTA5	NM_153699.1	Cancer Gene	2	178	1.1	0.01	2
2944	GSTM1	NM_000561.4	Cancer Gene	217.55	178	119.52	0.61	2
2946	GSTM2	NM_000848.4	Cancer Gene	964.89	178	530.11	2.69	2
2947	GSTM3	NM_000849.5	Cancer Gene	88	178	48.35	0.24	2
2948	GSTM4	NM_000850.5	Cancer Gene	271.56	178	149.2	0.76	2
2949	GSTM5	NM_000851.4	Cancer Gene	72	178	39.56	0.2	2
9446	GSTO1	NM_004832.3	Cancer Gene	310	178	170.31	0.86	2
119391	GSTO2	NM_183239.2	Cancer Gene	11	178	6.04	0.03	2
2950	GSTP1	NM_000852.4	Cancer Gene	4162	178	2286.6	11.59	2
2952	GSTT1	NM_000853.3	Cancer Gene	114	178	62.63	0.32	2
2953	GSTT2	NR_126445.2	Cancer Gene	0	178	0	0	2
653689	GSTT2B	NM_001080843.3	Cancer Gene	72	178	39.56	0.2	2
2967	GTF2H3	NM_001516.5	Cancer Gene	237	178	130.21	0.66	2
2969	GTF2I	NM_032999.4	FUS Gene	2144	178	1177.91	5.97	2
9569	GTF2IRD1	NM_016328.3	FUS Gene	48	89	52.74	0.27	1
2975	GTF3C1	NM_001520.4	IO Gene	527	178	289.53	1.47	2
23560	GTPBP4	NM_012341.3	CUP Gene	245.15	178	134.69	0.68	2
2990	GUSB	NM_000181.4	Cancer Gene	698	178	383.48	1.94	2
2992	GYG1	NM_004130.3	FUS Gene	234	89	257.12	1.3	1
3001	GZMA	NM_006144.4	IO Gene	203	178	111.53	0.57	2
3002	GZMB	NM_004131.6	IO Gene	887.4	178	487.54	2.47	2
2999	GZMH	NM_033423.5	IO Gene	91.6	178	50.33	0.25	2
3003	GZMK	NM_002104.3	IO Gene	604	178	331.84	1.68	2
3004	GZMM	NM_005317.4	IO Gene	303	178	166.47	0.84	2
3014	H2AX	NM_002105.2	Cancer Gene	1090	178	598.85	3.03	2
3020	H3-3A	NM_002107.6	Cancer Gene	2906	178	1596.56	8.09	2
440093	H3-5	NM_001013699.3	Cancer Gene	804	178	441.72	2.24	2
8357	H3C10	NM_003536.2	Cancer Gene	1019	178	559.84	2.84	2
8358	H3C2	NM_003537.3	Cancer Gene	1347	178	740.04	3.75	2
8355	H3C8	NM_003534.2	Cancer Gene	713	178	391.72	1.98	2
201562	HACD2	NM_198402.5	CUP Gene	84	178	46.15	0.23	2
57817	HAMP	NM_021175.4	IO Gene	4	178	2.2	0.01	2
84868	HAVCR2	NM_032782.5	IO Gene	454	178	249.43	1.26	2
3043	HBB	NM_000518.5	CUP Gene	577	178	317	1.61	2
1839	HBEGF	NM_001945.3	Cancer Gene	186	178	102.19	0.52	2
3055	HCK	NM_001172133.2	IO Gene	741	178	407.11	2.06	2
3065	HDAC1	NM_004964.3	Cancer Gene	1071	178	588.41	2.98	2
83933	HDAC10	NM_032019.6	Cancer Gene	270	178	148.34	0.75	2
79885	HDAC11	NM_024827.4	Cancer Gene	50	178	27.47	0.14	2
3066	HDAC2	NM_001527.4	Cancer Gene	303	178	166.47	0.84	2
8841	HDAC3	NM_003883.4	Cancer Gene	342	178	187.89	0.95	2
9759	HDAC4	NM_006037.3	Cancer Gene	179	178	98.34	0.5	2
10014	HDAC5	NM_005474.5	Cancer Gene	319	178	175.26	0.89	2
10013	HDAC6	NM_006044.4	Cancer Gene	95	178	52.19	0.26	2
3067	HDC	NM_002112.4	CUP Gene	67	178	36.81	0.19	2
3070	HELLS	NM_018063.5	Cancer Gene	95	178	52.19	0.26	2
55008	HERC6	NM_017912.3	IO Gene	75	178	41.21	0.21	2
3280	HES1	NM_005524.4	Cancer Gene	170	178	93.4	0.47	2
388585	HES5	NM_001010926.4	Cancer Gene	36	178	19.78	0.1	2
23462	HEY1	NM_012258.4	FUS Gene	24	327	7.18	0.04	4
23493	HEY2	NM_012259.3	Cancer Gene	66	178	36.26	0.18	2
26508	HEYL	NM_014571.4	Cancer Gene	69	178	37.91	0.19	2
164045	HFM1	NM_001017975.5	CUP Gene	0	178	0	0	2
3081	HGD	NM_000187.4	CUP Gene	6	178	3.3	0.02	2
3082	HGF	NM_000601.6	IO Gene	219	178	120.32	0.61	2
3087	HHEX	NM_002729.5	Cancer Gene	364	178	199.98	1.01	2
64399	HHIP	NM_022475.3	Cancer Gene	14.44	178	7.93	0.04	2
3091	HIF1A	NM_001530.4	IO Gene	350	178	192.29	0.97	2
3092	HIP1	NM_005338.7	FUS Gene	150.17	89	165.01	0.84	1
3098	HK1	NM_033500.2	CUP Gene	388	178	213.17	1.08	2
3099	HK2	NM_000189.5	CUP Gene	152	178	83.51	0.42	2
3105	HLA-A	NM_001242758.1	FUS Gene	9061	267	3318.74	16.81	3
3106	HLA-B	NM_005514.8	IO Gene	8506.24	178	4673.33	23.68	2
3107	HLA-C	NM_002117.6	IO Gene	2264.74	178	1244.25	6.3	2
3108	HLA-DMA	NM_006120.4	IO Gene	4718	178	2592.07	13.13	2
3109	HLA-DMB	NM_002118.5	IO Gene	3260	178	1791.04	9.07	2
3111	HLA-DOA	NM_002119.4	IO Gene	727	178	399.41	2.02	2
3112	HLA-DOB	NM_002120.4	IO Gene	294	178	161.52	0.82	2
3113	HLA-DPA1	NM_033554.3	IO Gene	12129	178	6663.67	33.76	2
3115	HLA-DPB1	NM_002121.6	IO Gene	3936	178	2162.44	10.96	2
3117	HLA-DQA1	NM_002122.5	IO Gene	519.75	178	285.55	1.45	2
3118	HLA-DQA2	NM_020056.5	IO Gene	92.25	178	50.68	0.26	2
3119	HLA-DQB1	NM_002123.5	IO Gene	45.95	178	25.24	0.13	2
3120	HLA-DQB2	NM_001300790.2	IO Gene	82.05	178	45.08	0.23	2
3122	HLA-DRA	NM_019111.5	IO Gene	8374	178	4600.68	23.31	2
3123	HLA-DRB1	NM_002124.3	IO Gene	916.91	178	503.75	2.55	2
3125	HLA-DRB3	NM_022555.3	IO Gene	631.63	178	347.02	1.76	2
3126	HLA-DRB4	NM_021983.4	IO Gene	1789.42	178	983.11	4.98	2
3127	HLA-DRB5	NM_002125.4	CUP Gene	3.05	178	1.68	0.01	2
3133	HLA-E	NM_005516.6	IO Gene	6952.98	178	3819.97	19.35	2
3134	HLA-F	NM_001098479.2	IO Gene	1554	178	853.77	4.33	2
285830	HLA-F-AS1	NR_026972.1	IO Gene	58	178	31.87	0.16	2
3135	HLA-G	NM_002127.5	IO Gene	19.04	178	10.46	0.05	2
3131	HLF	NM_002126.5	CUP Gene	66	178	36.26	0.18	2
3145	HMBS	NM_000190.4	IO Gene	117	178	64.28	0.33	2
3159	HMGA1	NM_145899.3	Cancer Gene	1150	178	631.81	3.2	2
8091	HMGA2	NM_003483.4	Cancer Gene	2	178	1.1	0.01	2
3146	HMGB1	NM_002128.7	IO Gene	2800.93	178	1538.83	7.8	2
79366	HMGN5	NM_030763.3	CUP Gene	4	178	2.2	0.01	2
3162	HMOX1	NM_002133.3	Cancer Gene	1189	178	653.24	3.31	2
6927	HNF1A	NM_000545.6	Cancer Gene	43	178	23.62	0.12	2
3181	HNRNPA2B1	NM_002137.4	FUS Gene	4485	89	4928.12	24.97	1
3191	HNRNPL	NM_001533.2	Cancer Gene	1925	178	1057.6	5.36	2
3206	HOXA10	NM_018951.4	Cancer Gene	618	178	339.53	1.72	2
3207	HOXA11	NM_005523.6	Cancer Gene	281	178	154.38	0.78	2
3205	HOXA9	NM_152739.4	Cancer Gene	383	178	210.42	1.07	2
3226	HOXC10	NM_017409.4	CUP Gene	336	178	184.6	0.94	2
3237	HOXD11	NM_021192.3	CUP Gene	22	178	12.09	0.06	2
3248	HPGD	NM_000860.6	Cancer Gene	54	178	29.67	0.15	2
3251	HPRT1	NM_000194.3	Cancer Gene	171	178	93.95	0.48	2
3265	HRAS	NM_001130442.2	IO Gene	77	178	42.3	0.21	2
3290	HSD11B1	NM_005525.4	IO Gene	15	178	8.24	0.04	2
7923	HSD17B8	NM_014234.5	CUP Gene	111	178	60.98	0.31	2
84263	HSDL2	NM_032303.5	CUP Gene	245	178	134.6	0.68	2
11077	HSF2BP	NM_007031.2	FUS Gene	97	89	106.58	0.54	1
3320	HSP90AA1	NM_001017963.3	Cancer Gene	2420	178	1329.55	6.74	2
3326	HSP90AB1	NM_007355.4	Cancer Gene	2370	178	1302.08	6.6	2
7184	HSP90B1	NM_003299.3	Cancer Gene	2073	178	1138.91	5.77	2
3303	HSPA1A	NM_005345.6	Cancer Gene	5386	178	2959.07	14.99	2
3306	HSPA2	NM_021979.3	Cancer Gene	2474	178	1359.22	6.89	2
3310	HSPA6	NM_002155.5	Cancer Gene	1822	178	1001.01	5.07	2
3315	HSPB1	NM_001540.5	Cancer Gene	2630	178	1444.92	7.32	2
3359	HTR3A	NM_000869.6	CUP Gene	128	178	70.32	0.36	2
54768	HYDIN	NM_001270974.2	CUP Gene	4	178	2.2	0.01	2
3381	IBSP	NM_004967.4	Cancer Gene	34	178	18.68	0.09	2
3383	ICAM1	NM_000201.3	IO Gene	503	178	276.35	1.4	2
3384	ICAM2	NM_001099789.2	IO Gene	340	178	186.8	0.95	2
3385	ICAM3	NM_002162.5	IO Gene	413	178	226.9	1.15	2
3386	ICAM4	NM_001544.5	IO Gene	149	178	81.86	0.41	2
7087	ICAM5	NM_003259.4	CUP Gene	62	178	34.06	0.17	2
29851	ICOS	NM_012092.4	IO Gene	178	178	97.79	0.5	2
23308	ICOSLG	NM_015259.6	IO Gene	119	178	65.38	0.33	2
3397	ID1	NM_002165.4	Cancer Gene	635	178	348.87	1.77	2
3398	ID2	NM_002166.5	IO Gene	380	178	208.77	1.06	2
3399	ID3	NM_002167.5	IO Gene	2425	178	1332.3	6.75	2
3400	ID4	NM_001546.4	Cancer Gene	163	178	89.55	0.45	2
3417	IDH1	NM_005896.3	Cancer Gene	411	178	225.8	1.14	2
3418	IDH2	NM_002168.3	Cancer Gene	502	178	275.8	1.4	2
3620	IDO1	NM_002164.6	IO Gene	127.85	178	70.24	0.36	2
169355	IDO2	NM_194294.2	IO Gene	33	178	18.13	0.09	2
8870	IER3	NM_003897.4	CUP Gene	1061	178	582.91	2.95	2
3428	IFI16	NM_001364867.2	IO Gene	1351	178	742.24	3.76	2
3429	IFI27	NM_005532.5	IO Gene	113	178	62.08	0.31	2
3430	IFI35	NM_001330230.2	IO Gene	100	178	54.94	0.28	2
10964	IFI44L	NM_006820.4	IO Gene	171	178	93.95	0.48	2
2537	IFI6	NM_002038.4	IO Gene	82	178	45.05	0.23	2
64135	IFIH1	NM_022168.4	IO Gene	240	178	131.86	0.67	2
3434	IFIT1	NM_001548.5	IO Gene	194	178	106.58	0.54	2
3433	IFIT2	NM_001547.5	IO Gene	280	178	153.83	0.78	2
3437	IFIT3	NM_001549.6	IO Gene	112.17	178	61.63	0.31	2
8519	IFITM1	NM_003641.4	IO Gene	3801.89	178	2088.76	10.58	2
10581	IFITM2	NM_006435.2	IO Gene	3314.11	178	1820.77	9.23	2
3439	IFNA1	NM_024013.3	IO Gene	2630.08	178	1444.97	7.32	2
3451	IFNA17	NM_021268.2	IO Gene	710.6	178	390.4	1.98	2
3440	IFNA2	NM_000605.4	IO Gene	1224.38	178	672.67	3.41	2
3444	IFNA7	NM_021057.2	IO Gene	583.95	178	320.82	1.63	2
3445	IFNA8	NM_002170.4	IO Gene	894	178	491.16	2.49	2
3454	IFNAR1	NM_000629.3	IO Gene	532.67	178	292.65	1.48	2
3455	IFNAR2	NM_001289125.1	IO Gene	1040	178	571.38	2.89	2
3456	IFNB1	NM_002176.4	IO Gene	657	178	360.96	1.83	2
3458	IFNG	NM_000619.3	IO Gene	9	178	4.94	0.03	2
3459	IFNGR1	NM_000416.2	IO Gene	782	178	429.63	2.18	2
3460	IFNGR2	NM_005534.3	CUP Gene	1493	178	820.25	4.16	2
282618	IFNL1	NM_172140.2	IO Gene	36	178	19.78	0.1	2
282616	IFNL2	NM_172138.2	IO Gene	52	178	28.57	0.14	2
3479	IGF1	NM_001111285.3	Cancer Gene	220.08	178	120.91	0.61	2
3480	IGF1R	NM_000875.5	IO Gene	102	178	56.04	0.28	2
3481	IGF2	NM_001127598.3	Cancer Gene	312	178	171.41	0.87	2
3482	IGF2R	NM_000876.3	IO Gene	573.04	178	314.83	1.6	2
3485	IGFBP2	NM_000597.3	CUP Gene	75	178	41.21	0.21	2
3486	IGFBP3	NM_001013398.2	Cancer Gene	437	178	240.09	1.22	2
3490	IGFBP7	NM_001553.3	CUP Gene	3212	178	1764.67	8.94	2
3543	IGLL1	NM_020070.4	IO Gene	58	178	31.87	0.16	2
10261	IGSF6	NM_005849.4	IO Gene	945	178	519.18	2.63	2
3549	IHH	NM_002181.4	CUP Gene	131	178	71.97	0.36	2
3551	IKBKB	NM_001556.3	IO Gene	405	178	222.51	1.13	2
9641	IKBKE	NM_014002.4	IO Gene	324	178	178.01	0.9	2
8517	IKBKG	NM_003639.4	IO Gene	145	178	79.66	0.4	2
10320	IKZF1	NM_006060.6	IO Gene	1521	178	835.64	4.23	2
22807	IKZF2	NM_016260.3	IO Gene	136	178	74.72	0.38	2
22806	IKZF3	NM_012481.5	FUS Gene	1386.17	267	507.71	2.57	3
64375	IKZF4	NM_022465.4	IO Gene	148	178	81.31	0.41	2
3586	IL10	NM_000572.3	IO Gene	93.16	178	51.18	0.26	2
3587	IL10RA	NM_001558.3	IO Gene	2502	178	1374.6	6.96	2
3589	IL11	NM_000641.4	IO Gene	62	178	34.06	0.17	2
3590	IL11RA	NM_001142784.2	IO Gene	238	178	130.76	0.66	2
3592	IL12A	NM_000882.4	IO Gene	23	178	12.64	0.06	2
3593	IL12B	NM_002187.3	IO Gene	3	178	1.65	0.01	2
3594	IL12RB1	NM_005535.3	IO Gene	337	178	185.15	0.94	2
3595	IL12RB2	NM_001559.2	IO Gene	35	178	19.23	0.1	2
3596	IL13	NM_002188.3	IO Gene	17	178	9.34	0.05	2
3597	IL13RA1	NM_001560.3	IO Gene	410	178	225.25	1.14	2
3598	IL13RA2	NM_000640.3	IO Gene	1	178	0.55	0	2
3600	IL15	NM_000585.5	IO Gene	12	178	6.59	0.03	2
3601	IL15RA	NM_002189.4	IO Gene	274	178	150.54	0.76	2
3603	IL16	NM_001352686.1	IO Gene	465	178	255.47	1.29	2
3605	IL17A	NM_002190.3	IO Gene	41	178	22.53	0.11	2
27190	IL17B	NM_014443.3	IO Gene	39	178	21.43	0.11	2
112744	IL17F	NM_052872.4	IO Gene	30	178	16.48	0.08	2
23765	IL17RA	NM_014339.7	IO Gene	1054	178	579.07	2.93	2
55540	IL17RB	NM_018725.4	IO Gene	22	178	12.09	0.06	2
3606	IL18	NM_001562.4	IO Gene	234	178	128.56	0.65	2
8809	IL18R1	NM_003855.5	IO Gene	107	178	58.79	0.3	2
8807	IL18RAP	NM_003853.3	IO Gene	52	178	28.57	0.14	2
29949	IL19	NM_001369605.1	IO Gene	16	178	8.79	0.04	2
3552	IL1A	NM_000575.5	IO Gene	0	178	0	0	2
3553	IL1B	NM_000576.3	IO Gene	40	178	21.98	0.11	2
3554	IL1R1	NM_000877.4	IO Gene	367	178	201.63	1.02	2
7850	IL1R2	NM_004633.4	IO Gene	130	178	71.42	0.36	2
3556	IL1RAP	NM_002182.4	IO Gene	27	178	14.83	0.08	2
26280	IL1RAPL2	NM_017416.2	IO Gene	3	178	1.65	0.01	2
9173	IL1RL1	NM_016232.5	IO Gene	6	178	3.3	0.02	2
8808	IL1RL2	NM_003854.4	IO Gene	27	178	14.83	0.08	2
3557	IL1RN	NM_173841.2	IO Gene	41	178	22.53	0.11	2
3558	IL2	NM_000586.3	IO Gene	3	178	1.65	0.01	2
53832	IL20RA	NM_014432.3	Cancer Gene	1	178	0.55	0	2
53833	IL20RB	NM_144717.4	Cancer Gene	57	178	31.32	0.16	2
59067	IL21	NM_021803.4	IO Gene	6	178	3.3	0.02	2
50615	IL21R	NM_181078.3	IO Gene	135	178	74.17	0.38	2
50616	IL22	NM_020525.5	IO Gene	13	178	7.14	0.04	2
58985	IL22RA1	NM_021258.4	IO Gene	31	178	17.03	0.09	2
116379	IL22RA2	NM_052962.3	IO Gene	4	178	2.2	0.01	2
51561	IL23A	NM_016584.3	IO Gene	97	178	53.29	0.27	2
149233	IL23R	NM_144701.3	IO Gene	3.06	178	1.68	0.01	2
11009	IL24	NM_006850.3	IO Gene	5	178	2.75	0.01	2
64806	IL25	NM_022789.3	IO Gene	1071	178	588.41	2.98	2
55801	IL26	NM_018402.2	IO Gene	61	178	33.51	0.17	2
246778	IL27	NM_145659.3	IO Gene	11	178	6.04	0.03	2
3559	IL2RA	NM_000417.3	IO Gene	416	178	228.55	1.16	2
3560	IL2RB	NM_000878.5	IO Gene	396	178	217.56	1.1	2
3561	IL2RG	NM_000206.2	IO Gene	2569	178	1411.41	7.15	2
3562	IL3	NM_000588.4	IO Gene	3	178	1.65	0.01	2
9235	IL32	NM_001369596.2	IO Gene	896	178	492.26	2.49	2
90865	IL33	NM_033439.4	CUP Gene	408	178	224.16	1.14	2
146433	IL34	NM_152456.2	IO Gene	112	178	61.53	0.31	2
3563	IL3RA	NM_001267713.1	IO Gene	192	178	105.48	0.53	2
3565	IL4	NM_000589.4	IO Gene	4	178	2.2	0.01	2
3566	IL4R	NM_000418.4	IO Gene	615	178	337.88	1.71	2
3567	IL5	NM_000879.3	IO Gene	12	178	6.59	0.03	2
3568	IL5RA	NM_175726.3	IO Gene	103	178	56.59	0.29	2
3569	IL6	NM_000600.5	IO Gene	88	178	48.35	0.24	2
3570	IL6R	NM_000565.4	IO Gene	338	178	185.7	0.94	2
3572	IL6ST	NM_002184.4	IO Gene	1054	178	579.07	2.93	2
3574	IL7	NM_000880.4	IO Gene	232	178	127.46	0.65	2
3575	IL7R	NM_002185.5	IO Gene	1068	178	586.76	2.97	2
3578	IL9	NM_000590.2	IO Gene	0	178	0	0	2
3609	ILF3	NM_012218.4	IO Gene	1487	178	816.96	4.14	2
3611	ILK	NM_004517.4	Cancer Gene	1331	178	731.25	3.7	2
51147	ING4	NM_016162.4	Cancer Gene	135	178	74.17	0.38	2
3624	INHBA	NM_002192.4	Cancer Gene	31	178	17.03	0.09	2
3625	INHBB	NM_002193.4	Cancer Gene	189	178	103.84	0.53	2
3635	INPP5D	NM_001017915.3	IO Gene	2152	178	1182.31	5.99	2
3630	INS	NM_000207.3	Cancer Gene	16	178	8.79	0.04	2
3641	INSL4	NM_002195.2	FUS Gene	18	89	19.78	0.1	1
3645	INSRR	NM_014215.3	Cancer Gene	56	178	30.77	0.16	2
3654	IRAK1	NM_001569.4	IO Gene	1437	178	789.49	4	2
3656	IRAK2	NM_001570.4	IO Gene	132	178	72.52	0.37	2
11213	IRAK3	NM_007199.3	Cancer Gene	260.04	178	142.87	0.72	2
51135	IRAK4	NM_016123.3	IO Gene	595.97	178	327.43	1.66	2
3659	IRF1	NM_002198.3	IO Gene	822.56	178	451.91	2.29	2
3660	IRF2	NM_002199.4	IO Gene	503	178	276.35	1.4	2
359948	IRF2BP2	NM_182972.2	FUS Gene	602	89	661.48	3.35	1
3661	IRF3	NM_001571.6	IO Gene	1005	178	552.15	2.8	2
3662	IRF4	NM_002460.4	IO Gene	624	178	342.83	1.74	2
3663	IRF5	NM_001098629.3	IO Gene	412	178	226.35	1.15	2
3665	IRF7	NM_001572.5	IO Gene	480	178	263.71	1.34	2
3394	IRF8	NM_002163.4	IO Gene	1415	178	777.4	3.94	2
10379	IRF9	NM_006084.5	IO Gene	600	178	329.64	1.67	2
345611	IRGM	NM_001145805.1	IO Gene	4	178	2.2	0.01	2
3667	IRS1	NM_005544.2	Cancer Gene	266	178	146.14	0.74	2
9636	ISG15	NM_005101.4	IO Gene	980	178	538.41	2.73	2
3669	ISG20	NM_002201.6	IO Gene	536	178	294.48	1.49	2
3670	ISL1	NM_002202.3	CUP Gene	51	178	28.02	0.14	2
83737	ITCH	NM_031483.7	IO Gene	507	178	278.55	1.41	2
3672	ITGA1	NM_181501.2	IO Gene	159	178	87.35	0.44	2
3673	ITGA2	NM_002203.4	IO Gene	32	178	17.58	0.09	2
3674	ITGA2B	NM_000419.5	IO Gene	63	178	34.61	0.18	2
3675	ITGA3	NM_002204.4	Cancer Gene	153	178	84.06	0.43	2
3676	ITGA4	NM_000885.6	IO Gene	1975	178	1085.07	5.5	2
3678	ITGA5	NM_002205.5	IO Gene	449	178	246.68	1.25	2
3655	ITGA6	NM_001079818.3	IO Gene	76	178	41.75	0.21	2
3679	ITGA7	NM_001144996.2	Cancer Gene	113	178	62.08	0.31	2
8516	ITGA8	NM_003638.3	Cancer Gene	444	178	243.93	1.24	2
3680	ITGA9	NM_002207.3	Cancer Gene	75	178	41.21	0.21	2
3682	ITGAE	NM_002208.5	IO Gene	133	178	73.07	0.37	2
3683	ITGAL	NM_002209.3	IO Gene	902	178	495.56	2.51	2
3684	ITGAM	NM_000632.4	IO Gene	354	178	194.49	0.99	2
3685	ITGAV	NM_002210.5	Cancer Gene	476	178	261.51	1.32	2
3687	ITGAX	NM_000887.5	IO Gene	3330.99	178	1830.05	9.27	2
3688	ITGB1	NM_002211.4	IO Gene	2451	178	1346.58	6.82	2
3689	ITGB2	NM_000211.5	IO Gene	2044	178	1122.97	5.69	2
3690	ITGB3	NM_000212.2	IO Gene	86	178	47.25	0.24	2
3691	ITGB4	NM_000213.5	IO Gene	221	178	121.42	0.62	2
3694	ITGB6	NM_000888.5	Cancer Gene	21	178	11.54	0.06	2
3695	ITGB7	NM_000889.3	IO Gene	193	178	106.03	0.54	2
3696	ITGB8	NM_002214.3	Cancer Gene	42	178	23.07	0.12	2
3702	ITK	NM_005546.3	IO Gene	487	178	267.56	1.36	2
3705	ITPK1	NM_014216.6	CUP Gene	869	178	477.43	2.42	2
79960	JADE1	NM_199320.4	CUP Gene	371	178	203.83	1.03	2
182	JAG1	NM_000214.3	Cancer Gene	150	178	82.41	0.42	2
3714	JAG2	NM_002226.5	Cancer Gene	22	178	12.09	0.06	2
3716	JAK1	NM_002227.4	IO Gene	1008	178	553.8	2.81	2
3717	JAK2	NM_004972.3	IO Gene	495	178	271.95	1.38	2
3718	JAK3	NM_000215.3	IO Gene	1670.6	178	917.83	4.65	2
152789	JAKMIP1	NM_001099433.2	FUS Gene	95	89	104.39	0.53	1
83700	JAM3	NM_032801.5	IO Gene	94	178	51.64	0.26	2
120425	JAML	NM_001098526.2	IO Gene	1144	178	628.51	3.18	2
3512	JCHAIN	NM_144646.4	IO Gene	14236	178	7821.26	39.63	2
3725	JUN	NM_002228.4	Cancer Gene	1677	178	921.34	4.67	2
3726	JUNB	NM_002229.3	CUP Gene	4017	178	2206.94	11.18	2
3728	JUP	NM_002230.4	Cancer Gene	394	178	216.46	1.1	2
8850	KAT2B	NM_003884.5	Cancer Gene	1161	178	637.85	3.23	2
83473	KATNAL2	NM_001367621.1	CUP Gene	32	178	17.58	0.09	2
84541	KBTBD8	NM_032505.3	CUP Gene	138	178	75.82	0.38	2
7881	KCNAB1	NM_172159.3	CUP Gene	25	178	13.74	0.07	2
30818	KCNIP3	NM_013434.5	CUP Gene	0	178	0	0	2
3767	KCNJ11	NM_000525.3	CUP Gene	620.32	178	340.8	1.73	2
3783	KCNN4	NM_002250.3	CUP Gene	407	178	223.61	1.13	2
386617	KCTD8	NM_198353.3	FUS Gene	65	89	71.42	0.36	1
11014	KDELR2	NM_006854.4	CUP Gene	663	178	364.25	1.85	2
8242	KDM5C	NM_004187.4	Cancer Gene	1430	178	785.64	3.98	2
7403	KDM6A	NM_021140.3	Cancer Gene	229	178	125.81	0.64	2
80853	KDM7A	NM_030647.2	FUS Gene	406	89	446.11	2.26	1
3791	KDR	NM_002253.3	Cancer Gene	207	178	113.73	0.58	2
9817	KEAP1	NM_203500.2	Cancer Gene	315	178	173.06	0.88	2
56243	KIAA1217	NM_019590.5	FUS Gene	206	178	113.18	0.57	2
57670	KIAA1549	NM_020910.3	FUS Gene	1078	683	154.35	0.78	8
113220	KIF12	NM_138424.1	CUP Gene	1	178	0.55	0	2
11004	KIF2C	NM_006845.4	CUP Gene	25	178	13.74	0.07	2
3799	KIF5B	NM_004521.3	FUS Gene	3798	534	695.54	3.52	6
374654	KIF7	NM_198525.3	Cancer Gene	199	178	109.33	0.55	2
3802	KIR2DL1	NM_014218.3	Cancer Gene	51	178	28.02	0.14	2
3803	KIR2DL2	NM_014219.2	IO Gene	0	178	0	0	2
3804	KIR2DL3	NM_015868.3	IO Gene	229	178	125.81	0.64	2
3809	KIR2DS4	NM_001281971.2	CUP Gene	236	178	129.66	0.66	2
3811	KIR3DL1	NM_013289.2	IO Gene	5	178	2.75	0.01	2
3812	KIR3DL2	NM_006737.4	IO Gene	196	178	107.68	0.55	2
115653	KIR3DL3	NM_153443.4	IO Gene	135	178	74.17	0.38	2
3813	KIR3DS1	NM_001083539.2	IO Gene	78	178	42.85	0.22	2
3815	KIT	NM_000222.2	FUS Gene	284	327	84.93	0.43	4
4254	KITLG	NM_000899.5	Cancer Gene	81	178	44.5	0.23	2
3831	KLC1	NM_005552.4	FUS Gene	244	89	268.11	1.36	1
10365	KLF2	NM_016270.4	IO Gene	1800	178	988.92	5.01	2
9314	KLF4	NM_004235.6	Cancer Gene	549	178	301.62	1.53	2
55975	KLHL7	NM_001031710.3	FUS Gene	59	89	64.83	0.33	1
3817	KLK2	NM_005551.5	FUS Gene	71	356	19.5	0.1	4
354	KLK3	NM_001648.2	Cancer Gene	17	178	9.34	0.05	2
3820	KLRB1	NM_002258.3	IO Gene	157	178	86.26	0.44	2
3821	KLRC1	NM_002259.5	IO Gene	150.67	178	82.78	0.42	2
3822	KLRC2	NM_002260.3	IO Gene	63.33	178	34.79	0.18	2
3824	KLRD1	NM_002262.5	IO Gene	65.43	178	35.95	0.18	2
51348	KLRF1	NM_016523.3	IO Gene	20	178	10.99	0.06	2
10219	KLRG1	NM_005810.4	IO Gene	173	178	95.05	0.48	2
22914	KLRK1	NM_007360.4	IO Gene	316	178	173.61	0.88	2
58508	KMT2C	NM_170606.3	Cancer Gene	781	178	429.08	2.17	2
8085	KMT2D	NM_003482.3	Cancer Gene	830	178	456	2.31	2
3845	KRAS	NM_033360.4	Cancer Gene	159	178	87.35	0.44	2
83999	KREMEN1	NM_001039570.3	IO Gene	121.15	178	66.56	0.34	2
3848	KRT1	NM_006121.4	CUP Gene	98	178	53.84	0.27	2
3858	KRT10	NM_000421.4	CUP Gene	41	178	22.53	0.11	2
3860	KRT13	NM_153490.3	CUP Gene	50	178	27.47	0.14	2
3861	KRT14	NM_000526.5	CUP Gene	517	178	284.04	1.44	2
3866	KRT15	NM_002275.4	CUP Gene	134	178	73.62	0.37	2
3872	KRT17	NM_000422.3	CUP Gene	801	178	440.07	2.23	2
3875	KRT18	NM_000224.3	CUP Gene	284	178	156.03	0.79	2
3880	KRT19	NM_002276.5	CUP Gene	256	178	140.65	0.71	2
54474	KRT20	NM_019010.3	CUP Gene	32	178	17.58	0.09	2
3852	KRT5	NM_000424.4	Cancer Gene	307.95	178	169.19	0.86	2
3853	KRT6A	NM_005554.4	CUP Gene	494	178	271.4	1.38	2
3854	KRT6B	NM_005555.4	CUP Gene	89.53	178	49.19	0.25	2
286887	KRT6C	NM_173086.5	CUP Gene	1.51	178	0.83	0	2
3855	KRT7	NM_005556.4	Cancer Gene	116	178	63.73	0.32	2
883	KYAT1	NM_004059.5	CUP Gene	56	178	30.77	0.16	2
3897	L1CAM	NM_001278116.2	CUP Gene	49	178	26.92	0.14	2
3902	LAG3	NM_002286.6	IO Gene	67	178	36.81	0.19	2
3903	LAIR1	NM_002287.6	CUP Gene	946.71	178	520.12	2.64	2
3904	LAIR2	NM_002288.6	IO Gene	40	178	21.98	0.11	2
284217	LAMA1	NM_005559.4	Cancer Gene	28	178	15.38	0.08	2
3908	LAMA2	NM_000426.3	Cancer Gene	35	178	19.23	0.1	2
3909	LAMA3	NM_198129.3	Cancer Gene	249	178	136.8	0.69	2
3910	LAMA4	NM_001105206.3	Cancer Gene	209.11	178	114.89	0.58	2
3911	LAMA5	NM_005560.6	Cancer Gene	456	178	250.53	1.27	2
3912	LAMB1	NM_002291.3	Cancer Gene	174	178	95.6	0.48	2
3913	LAMB2	NM_002292.4	Cancer Gene	909	178	499.4	2.53	2
3914	LAMB3	NM_000228.3	Cancer Gene	24	178	13.19	0.07	2
22798	LAMB4	NM_007356.3	Cancer Gene	11	178	6.04	0.03	2
3915	LAMC1	NM_002293.4	Cancer Gene	648	178	356.01	1.8	2
3918	LAMC2	NM_005562.3	Cancer Gene	231	178	126.91	0.64	2
10319	LAMC3	NM_006059.4	Cancer Gene	60	178	32.96	0.17	2
3916	LAMP1	NM_005561.4	IO Gene	858	178	471.39	2.39	2
3920	LAMP2	NM_002294.3	IO Gene	235	178	129.11	0.65	2
27074	LAMP3	NM_014398.4	IO Gene	396	178	217.56	1.1	2
7805	LAPTM5	NM_006762.3	IO Gene	7774	178	4271.04	21.64	2
27040	LAT	NM_001014987.2	Cancer Gene	1172	178	643.9	3.26	2
3929	LBP	NM_004139.5	IO Gene	32	178	17.58	0.09	2
3932	LCK	NM_005356.5	IO Gene	955	178	524.68	2.66	2
3934	LCN2	NM_005564.5	IO Gene	234	178	128.56	0.65	2
84458	LCOR	NM_001346516.2	CUP Gene	770	178	423.04	2.14	2
3936	LCP1	NM_002298.5	IO Gene	2620	178	1439.43	7.29	2
3939	LDHA	NM_005566.4	CUP Gene	631	178	346.67	1.76	2
3945	LDHB	NM_002300.7	CUP Gene	814	178	447.21	2.27	2
51176	LEF1	NM_016269.5	Cancer Gene	3037	178	1668.53	8.45	2
10637	LEFTY1	NM_020997.4	Cancer Gene	422.6	178	232.18	1.18	2
7044	LEFTY2	NM_003240.5	Cancer Gene	216.4	178	118.89	0.6	2
3952	LEP	NM_000230.3	Cancer Gene	55	178	30.22	0.15	2
3953	LEPR	NM_002303.5	Cancer Gene	42	178	23.07	0.12	2
163747	LEXM	NM_001110533.1	IO Gene	34	178	18.68	0.09	2
3955	LFNG	NM_001040167.2	Cancer Gene	379	178	208.22	1.05	2
3958	LGALS3	NM_002306.4	IO Gene	2764	178	1518.54	7.69	2
3960	LGALS4	NM_006149.4	CUP Gene	45	178	24.72	0.13	2
3965	LGALS9	NM_009587.3	CUP Gene	2059	178	1131.21	5.73	2
8549	LGR5	NM_003667.4	CUP Gene	4	178	2.2	0.01	2
8022	LHX3	NM_178138.6	Cancer Gene	18	178	9.89	0.05	2
3976	LIF	NM_002309.5	IO Gene	46	178	25.27	0.13	2
3977	LIFR	NM_001127671.2	Cancer Gene	520	178	285.69	1.45	2
3978	LIG1	NM_000234.3	Cancer Gene	346	178	190.09	0.96	2
3980	LIG3	NM_013975.4	Cancer Gene	187.95	178	103.26	0.52	2
3981	LIG4	NM_002312.3	Cancer Gene	281	178	154.38	0.78	2
11024	LILRA1	NM_006863.4	IO Gene	94.13	178	51.72	0.26	2
23547	LILRA4	NM_012276.5	IO Gene	1015.55	178	557.94	2.83	2
353514	LILRA5	NM_021250.4	IO Gene	464.08	178	254.97	1.29	2
10859	LILRB1	NM_001081637.2	IO Gene	1877.87	178	1031.7	5.23	2
10288	LILRB2	NM_001080978.4	IO Gene	1606	178	882.34	4.47	2
11025	LILRB3	NM_006864.4	IO Gene	411.79	178	226.24	1.15	2
11006	LILRB4	NM_001278426.3	CUP Gene	995	178	546.65	2.77	2
51474	LIMA1	NM_016357.5	FUS Gene	391	89	429.63	2.18	1
3996	LLGL1	NM_004140.4	CUP Gene	316.14	178	173.69	0.88	2
4000	LMNA	NM_170707.4	FUS Gene	2724	801	332.57	1.68	9
118426	LOH12CR1	NM_058169.4	FUS Gene	249.72	89	274.39	1.39	1
4017	LOXL2	NM_002318.3	CUP Gene	269	178	147.79	0.75	2
116844	LRG1	NM_052972.3	IO Gene	44.21	178	24.29	0.12	2
4035	LRP1	NM_002332.3	IO Gene	2794	178	1535.02	7.78	2
4036	LRP2	NM_004525.3	Cancer Gene	23	178	12.64	0.06	2
4041	LRP5	NM_002335.4	Cancer Gene	300	178	164.82	0.84	2
4040	LRP6	NM_002336.3	Cancer Gene	185	178	101.64	0.51	2
2615	LRRC32	NM_001128922.2	CUP Gene	226	178	124.16	0.63	2
149499	LRRC71	NM_144702.3	FUS Gene	50	89	54.94	0.28	1
54674	LRRN3	NM_001099658.2	IO Gene	117	178	64.28	0.33	2
124801	LSM12	NM_152344.4	FUS Gene	538	89	591.15	3	1
26065	LSM14A	NM_015578.3	FUS Gene	566	89	621.92	3.15	1
7940	LST1	NM_205839.3	IO Gene	136	178	74.72	0.38	2
4049	LTA	NM_000595.4	IO Gene	101	178	55.49	0.28	2
4050	LTB	NM_002341.2	IO Gene	1211	178	665.32	3.37	2
4052	LTBP1	NM_206943.3	Cancer Gene	157	178	86.26	0.44	2
4055	LTBR	NM_002342.3	IO Gene	510	178	280.19	1.42	2
4057	LTF	NM_002343.6	IO Gene	139	178	76.37	0.39	2
4058	LTK	NM_002344.6	IO Gene	80	178	43.95	0.22	2
51631	LUC7L2	NM_016019.5	FUS Gene	162	89	178.01	0.9	1
4060	LUM	NM_002345.4	CUP Gene	687	178	377.44	1.91	2
4061	LY6E	NM_002346.3	CUP Gene	502	178	275.8	1.4	2
54742	LY6K	NM_017527.4	CUP Gene	54	178	29.67	0.15	2
9450	LY86	NM_004271.4	IO Gene	110	178	60.43	0.31	2
4063	LY9	NM_002348.4	IO Gene	509	178	279.64	1.42	2
23643	LY96	NM_015364.5	IO Gene	217	178	119.22	0.6	2
4067	LYN	NM_002350.4	IO Gene	876	178	481.27	2.44	2
4069	LYZ	NM_000239.3	IO Gene	10789	178	5927.48	30.03	2
54585	LZTFL1	NM_020347.4	FUS Gene	185	89	203.28	1.03	1
4074	M6PR	NM_002355.4	IO Gene	796	178	437.32	2.22	2
8379	MAD1L1	NM_003550.3	FUS Gene	110	89	120.87	0.61	1
4085	MAD2L1	NM_002358.4	Cancer Gene	84	178	46.15	0.23	2
10459	MAD2L2	NM_006341.4	Cancer Gene	140	178	76.92	0.39	2
8174	MADCAM1	NM_130760.3	Cancer Gene	183	178	100.54	0.51	2
4094	MAF	NM_005360.5	IO Gene	678	178	372.49	1.89	2
23764	MAFF	NM_012323.4	CUP Gene	149	178	81.86	0.41	2
4100	MAGEA1	NM_004988.5	Cancer Gene	120	178	65.93	0.33	2
4109	MAGEA10	NM_021048.5	Cancer Gene	2	178	1.1	0.01	2
4111	MAGEA12	NM_001166386.3	Cancer Gene	127	178	69.77	0.35	2
4102	MAGEA3	NM_005362.4	Cancer Gene	0	178	0	0	2
4103	MAGEA4	NM_001011549.1	Cancer Gene	10	178	5.49	0.03	2
4105	MAGEA6	NM_005363.3	CUP Gene	257	178	141.2	0.72	2
4113	MAGEB2	NM_002364.5	Cancer Gene	6	178	3.3	0.02	2
9947	MAGEC1	NM_005462.5	Cancer Gene	0	178	0	0	2
51438	MAGEC2	NM_016249.4	Cancer Gene	26	178	14.28	0.07	2
260425	MAGI3	NM_152900.3	FUS Gene	487	89	535.12	2.71	1
10892	MALT1	NM_006785.4	Cancer Gene	317.01	178	174.17	0.88	2
84441	MAML2	NM_032427.4	Cancer Gene	895.77	178	492.14	2.49	2
5604	MAP2K1	NM_002755.3	IO Gene	530	178	291.18	1.48	2
5605	MAP2K2	NM_030662.3	IO Gene	1451	178	797.18	4.04	2
5606	MAP2K3	NM_145109.3	CUP Gene	343	178	188.44	0.95	2
6416	MAP2K4	NM_003010.4	IO Gene	173	178	95.05	0.48	2
5608	MAP2K6	NM_002758.4	Cancer Gene	53.07	178	29.16	0.15	2
4214	MAP3K1	NM_005921.2	IO Gene	680	178	373.59	1.89	2
7786	MAP3K12	NM_001193511.2	Cancer Gene	159	178	87.35	0.44	2
9175	MAP3K13	NM_004721.5	Cancer Gene	10	178	5.49	0.03	2
9020	MAP3K14	NM_003954.5	Cancer Gene	1276	178	701.03	3.55	2
51776	MAP3K20	NM_016653.3	Cancer Gene	281	178	154.38	0.78	2
4217	MAP3K5	NM_005923.4	IO Gene	643	178	353.26	1.79	2
6885	MAP3K7	NM_145331.3	IO Gene	366	178	201.08	1.02	2
1326	MAP3K8	NM_005204.4	Cancer Gene	821	178	451.06	2.29	2
5871	MAP4K2	NM_004579.5	IO Gene	147.91	178	81.26	0.41	2
5594	MAPK1	NM_002745.4	IO Gene	1013	178	556.54	2.82	2
5602	MAPK10	NM_138982.4	Cancer Gene	14	178	7.69	0.04	2
5600	MAPK11	NM_002751.7	IO Gene	48	178	26.37	0.13	2
6300	MAPK12	NM_002969.6	Cancer Gene	47	178	25.82	0.13	2
1432	MAPK14	NM_139012.2	IO Gene	102	178	56.04	0.28	2
5595	MAPK3	NM_002746.3	IO Gene	418	178	229.65	1.16	2
5599	MAPK8	NM_139049.4	IO Gene	75	178	41.21	0.21	2
9479	MAPK8IP1	NM_005456.4	Cancer Gene	101	178	55.49	0.28	2
23542	MAPK8IP2	NM_012324.6	Cancer Gene	4.01	178	2.2	0.01	2
5601	MAPK9	NM_001364608.2	Cancer Gene	68	178	37.36	0.19	2
9261	MAPKAPK2	NM_032960.4	IO Gene	1917	178	1053.2	5.34	2
4137	MAPT	NM_016835.4	Cancer Gene	20	178	10.99	0.06	2
4082	MARCKS	NM_002356.7	Cancer Gene	4312	178	2369.01	12	2
8685	MARCO	NM_006770.3	IO Gene	358	178	196.69	1	2
5648	MASP1	NM_139125.3	IO Gene	309	178	169.76	0.86	2
10747	MASP2	NM_006610.4	IO Gene	66	178	36.26	0.18	2
57506	MAVS	NM_020746.5	IO Gene	1257.93	178	691.11	3.5	2
4149	MAX	NM_002382.5	Cancer Gene	1545	178	848.82	4.3	2
4153	MBL2	NM_000242.2	IO Gene	53	178	29.12	0.15	2
4154	MBNL1	NM_207293.1	CUP Gene	2473	178	1358.67	6.88	2
55796	MBNL3	NM_018388.3	CUP Gene	512	178	281.29	1.43	2
4162	MCAM	NM_006500.3	IO Gene	290	178	159.33	0.81	2
27349	MCAT	NM_173467.5	CUP Gene	29	178	15.93	0.08	2
4170	MCL1	NM_021960.5	Cancer Gene	2557	178	1404.82	7.12	2
4171	MCM2	NM_004526.4	Cancer Gene	42	178	23.07	0.12	2
4173	MCM4	NM_182746.3	Cancer Gene	60	178	32.96	0.17	2
4174	MCM5	NM_006739.4	Cancer Gene	533	178	292.83	1.48	2
4176	MCM7	NM_005916.5	Cancer Gene	152	178	83.51	0.42	2
9656	MDC1	NM_014641.3	Cancer Gene	215	178	118.12	0.6	2
29969	MDFIC	NM_001166345.1	CUP Gene	292	178	160.42	0.81	2
4193	MDM2	NM_002392.5	Cancer Gene	842.58	178	462.91	2.35	2
4194	MDM4	NM_002393.5	CUP Gene	1017.14	178	558.82	2.83	2
4200	ME2	NM_002396.5	CUP Gene	516.87	178	283.97	1.44	2
2122	MECOM	NM_004991.4	Cancer Gene	11	178	6.04	0.03	2
9968	MED12	NM_005120.3	Cancer Gene	985.78	178	541.59	2.74	2
4208	MEF2C	NM_001364333.2	IO Gene	795	178	436.77	2.21	2
4209	MEF2D	NM_005920.4	FUS Gene	600	89	659.28	3.34	1
4210	MEFV	NM_000243.2	IO Gene	46.51	178	25.55	0.13	2
4211	MEIS1	NM_002398.3	CUP Gene	12	178	6.59	0.03	2
9833	MELK	NM_014791.4	Cancer Gene	47	178	25.82	0.13	2
4221	MEN1	NM_000244.3	Cancer Gene	188	178	103.29	0.52	2
10461	MERTK	NM_006343.3	IO Gene	296	178	162.62	0.82	2
4233	MET	NM_000245.4	FUS Gene	1449	1434	98.82	0.5	22
4240	MFGE8	NM_005928.4	IO Gene	269	178	147.79	0.75	2
4242	MFNG	NM_002405.4	Cancer Gene	483	178	265.36	1.34	2
10724	MGEA5	NM_012215.3	FUS Gene	216	89	237.34	1.2	1
4255	MGMT	NM_002412.5	Cancer Gene	113	178	62.08	0.31	2
4256	MGP	NM_000900.5	CUP Gene	913	178	501.6	2.54	2
4257	MGST1	NM_020300.5	Cancer Gene	31	178	17.03	0.09	2
4258	MGST2	NM_002413.5	Cancer Gene	270	178	148.34	0.75	2
4259	MGST3	NM_004528.4	Cancer Gene	633	178	347.77	1.76	2
8190	MIA	NM_006533.4	CUP Gene	16	178	8.79	0.04	2
57534	MIB1	NM_020774.3	CUP Gene	202	178	110.98	0.56	2
100507436	MICA	NM_001177519.3	IO Gene	243	178	133.5	0.68	2
4277	MICB	NM_005931.5	IO Gene	113	178	62.08	0.31	2
4282	MIF	NM_002415.2	IO Gene	1314	178	721.91	3.66	2
4286	MITF	NM_198159.3	Cancer Gene	280	178	153.83	0.78	2
4288	MKI67	NM_002417.5	Cancer Gene	168	178	92.3	0.47	2
23608	MKRN1	NM_013446.4	FUS Gene	307	89	337.33	1.71	1
2315	MLANA	NM_005511.2	Cancer Gene	3.05	178	1.68	0.01	2
9761	MLEC	NM_014730.4	CUP Gene	711	178	390.62	1.98	2
4291	MLF1	NM_022443.5	Cancer Gene	28	178	15.38	0.08	2
4292	MLH1	NM_000249.3	Cancer Gene	51	178	28.02	0.14	2
8028	MLLT10	NM_004641.3	FUS Gene	60	89	65.93	0.33	1
4300	MLLT3	NM_004529.4	Cancer Gene	271	178	148.89	0.75	2
79083	MLPH	NM_024101.7	CUP Gene	177	178	97.24	0.49	2
4311	MME	NM_007289.3	IO Gene	53	178	29.12	0.15	2
4312	MMP1	NM_002421.4	Cancer Gene	77	178	42.3	0.21	2
4320	MMP11	NM_005940.5	Cancer Gene	23	178	12.64	0.06	2
4321	MMP12	NM_002426.6	CUP Gene	65	178	35.71	0.18	2
4313	MMP2	NM_004530.6	Cancer Gene	100	178	54.94	0.28	2
4314	MMP3	NM_002422.5	Cancer Gene	37	178	20.33	0.1	2
4316	MMP7	NM_002423.5	Cancer Gene	15	178	8.24	0.04	2
4318	MMP9	NM_004994.3	IO Gene	618	178	339.53	1.72	2
79812	MMRN2	NM_024756.2	CUP Gene	162	178	89	0.45	2
4331	MNAT1	NM_002431.4	Cancer Gene	132	178	72.52	0.37	2
3110	MNX1	NM_005515.4	IO Gene	39	178	21.43	0.11	2
23515	MORC3	NM_015358.3	FUS Gene	70	89	76.92	0.39	1
4352	MPL	NM_005373.3	Cancer Gene	6	178	3.3	0.02	2
4353	MPO	NM_000250.2	IO Gene	104	178	57.14	0.29	2
758	MPPED1	NM_001044370.2	IO Gene	17	178	9.34	0.05	2
23164	MPRIP	NM_015134.4	FUS Gene	2359.12	267	864.07	4.38	3
3140	MR1	NM_001531.2	IO Gene	877	178	481.82	2.44	2
4360	MRC1	NM_002438.4	IO Gene	144	178	79.11	0.4	2
4361	MRE11	NM_005591.3	Cancer Gene	358	178	196.69	1	2
29960	MRM2	NM_013393.3	Cancer Gene	71	178	39.01	0.2	2
9801	MRPL19	NM_014763.4	CUP Gene	173	178	95.05	0.48	2
64969	MRPS5	NM_031902.5	Cancer Gene	666	178	365.9	1.85	2
931	MS4A1	NM_152866.2	IO Gene	4633	178	2545.37	12.9	2
2206	MS4A2	NM_000139.5	IO Gene	34.03	178	18.7	0.09	2
51338	MS4A4A	NM_148975.3	CUP Gene	180	178	98.89	0.5	2
64231	MS4A6A	NM_022349.3	CUP Gene	1282	178	704.33	3.57	2
4436	MSH2	NM_000251.3	Cancer Gene	33	178	18.13	0.09	2
4437	MSH3	NM_002439.5	Cancer Gene	72.11	178	39.62	0.2	2
2956	MSH6	NM_000179.2	Cancer Gene	195	178	107.13	0.54	2
4477	MSMB	NM_002443.4	CUP Gene	4	178	2.2	0.01	2
4478	MSN	NM_002444.3	FUS Gene	3201	89	3517.26	17.82	1
4481	MSR1	NM_138715.3	IO Gene	1751	178	962	4.87	2
22921	MSRB2	NM_012228.4	CUP Gene	187	178	102.74	0.52	2
4486	MST1R	NM_002447.4	IO Gene	230	178	126.36	0.64	2
4520	MTF1	NM_005955.3	CUP Gene	264	178	145.04	0.73	2
22823	MTF2	NM_007358.4	CUP Gene	152	178	83.51	0.42	2
64419	MTMR14	NM_001077525.3	Cancer Gene	135	178	74.17	0.38	2
2475	MTOR	NM_004958.4	Cancer Gene	299	178	164.27	0.83	2
4552	MTRR	NM_024010.4	Cancer Gene	137	178	75.27	0.38	2
4582	MUC1	NM_001204287.2	IO Gene	18	178	9.89	0.05	2
4583	MUC2	NM_002457.4	Cancer Gene	53	178	29.12	0.15	2
4585	MUC4	NM_018406.7	CUP Gene	17	178	9.34	0.05	2
4595	MUTYH	NM_001128425.1	Cancer Gene	23	178	12.64	0.06	2
4599	MX1	NM_002462.5	IO Gene	441	178	242.29	1.23	2
4601	MXI1	NM_130439.3	CUP Gene	432	178	237.34	1.2	2
4602	MYB	NM_001130173.2	FUS Gene	482	476	99.03	0.5	6
4605	MYBL2	NM_002466.4	Cancer Gene	253	178	139	0.7	2
4609	MYC	NM_002467.6	Cancer Gene	730	178	401.06	2.03	2
4613	MYCN	NM_005378.6	Cancer Gene	41	178	22.53	0.11	2
80177	MYCT1	NM_025107.2	CUP Gene	7	178	3.85	0.02	2
4615	MYD88	NM_002468.5	IO Gene	496	178	272.5	1.38	2
4627	MYH9	NM_002473.5	FUS Gene	2245	89	2466.81	12.5	1
399687	MYO18A	NM_078471.4	FUS Gene	1308	178	718.62	3.64	2
4644	MYO5A	NM_000259.3	FUS Gene	980.94	89	1077.86	5.46	1
25924	MYRIP	NM_015460.4	FUS Gene	18	89	19.78	0.1	1
440145	MZT1	NM_001071775.3	FUS Gene	31	89	34.06	0.17	1
10003	NAALAD2	NM_005467.4	CUP Gene	13	178	7.14	0.04	2
4665	NAB2	NM_005967.4	FUS Gene	904	298	296.66	1.5	4
138151	NACC2	NM_144653.5	FUS Gene	35	89	38.46	0.19	1
79923	NANOG	NM_024865.4	CUP Gene	225.96	178	124.14	0.63	2
4678	NASP	NM_002482.4	Cancer Gene	908	178	498.86	2.53	2
9	NAT1	NM_000662.8	CUP Gene	20	178	10.99	0.06	2
339983	NAT8L	NM_178557.4	CUP Gene	92	178	50.54	0.26	2
4683	NBN	NM_002485.4	Cancer Gene	191	178	104.94	0.53	2
4684	NCAM1	NM_181351.5	IO Gene	31	178	17.03	0.09	2
653361	NCF1	NM_000265.6	IO Gene	802	178	440.62	2.23	2
4689	NCF4	NM_000631.5	IO Gene	143	178	78.56	0.4	2
4691	NCL	NM_005381.3	Cancer Gene	5737.98	178	3152.45	15.97	2
8648	NCOA1	NM_003743.5	Cancer Gene	384	178	210.97	1.07	2
10499	NCOA2	NM_006540.4	FUS Gene	674	149	442.37	2.24	2
8202	NCOA3	NM_181659.3	Cancer Gene	911.14	178	500.58	2.54	2
8031	NCOA4	NM_001145260.1	FUS Gene	7761	654	1160.51	5.88	8
9611	NCOR1	NM_006311.4	Cancer Gene	3149	178	1730.06	8.77	2
9612	NCOR2	NM_006312.6	CUP Gene	2531	178	1390.53	7.05	2
9437	NCR1	NM_004829.7	IO Gene	66	178	36.26	0.18	2
259197	NCR3	NM_147130.3	IO Gene	168	178	92.3	0.47	2
55706	NDC1	NM_018087.5	CUP Gene	101	178	55.49	0.28	2
10403	NDC80	NM_006101.3	CUP Gene	26	178	14.28	0.07	2
4694	NDUFA1	NM_004541.4	CUP Gene	662	178	363.7	1.84	2
126328	NDUFA11	NM_175614.5	CUP Gene	1075	178	590.61	2.99	2
55967	NDUFA12	NM_018838.5	CUP Gene	650	178	357.11	1.81	2
51079	NDUFA13	NM_015965.7	CUP Gene	554	178	304.37	1.54	2
4695	NDUFA2	NM_002488.4	CUP Gene	333	178	182.95	0.93	2
4696	NDUFA3	NM_004542.4	CUP Gene	1540	178	846.08	4.29	2
56901	NDUFA4L2	NM_020142.3	CUP Gene	266	178	146.14	0.74	2
4700	NDUFA6	NM_002490.6	CUP Gene	631	178	346.67	1.76	2
4701	NDUFA7	NM_005001.5	CUP Gene	206	178	113.18	0.57	2
4707	NDUFB1	NM_004545.4	CUP Gene	236	178	129.66	0.66	2
4716	NDUFB10	NM_004548.3	CUP Gene	302	178	165.92	0.84	2
54539	NDUFB11	NM_001135998.2	CUP Gene	1370	178	752.68	3.81	2
4710	NDUFB4	NM_004547.6	CUP Gene	1800	178	988.92	5.01	2
4713	NDUFB7	NM_004146.6	CUP Gene	423	178	232.4	1.18	2
4714	NDUFB8	NM_005004.4	CUP Gene	1155	178	634.56	3.22	2
374291	NDUFS7	NM_024407.5	CUP Gene	308	178	169.22	0.86	2
4728	NDUFS8	NM_002496.4	CUP Gene	779	178	427.98	2.17	2
5818	NECTIN1	NM_002855.5	CUP Gene	148	178	81.31	0.41	2
5819	NECTIN2	NM_001042724.2	Cancer Gene	400	178	219.76	1.11	2
81607	NECTIN4	NM_030916.3	CUP Gene	255	178	140.1	0.71	2
4747	NEFL	NM_006158.4	IO Gene	215	178	118.12	0.6	2
79661	NEIL1	NM_024608.4	CUP Gene	228	178	125.26	0.63	2
55247	NEIL3	NM_018248.3	CUP Gene	99	178	54.39	0.28	2
4763	NF1	NM_001042492.3	Cancer Gene	387	178	212.62	1.08	2
4771	NF2	NM_000268.3	Cancer Gene	271.23	178	149.01	0.75	2
150372	NFAM1	NM_145912.8	CUP Gene	932	178	512.04	2.59	2
23114	NFASC	NM_001005388.2	FUS Gene	197	89	216.46	1.1	1
4772	NFATC1	NM_172387.3	IO Gene	720	178	395.57	2	2
4773	NFATC2	NM_012340.5	IO Gene	1887	178	1036.72	5.25	2
4775	NFATC3	NM_173165.3	IO Gene	356	178	195.59	0.99	2
4776	NFATC4	NM_004554.5	IO Gene	243	178	133.5	0.68	2
4780	NFE2L2	NM_006164.5	Cancer Gene	416	178	228.55	1.16	2
4781	NFIB	NM_005596.3	FUS Gene	302	89	331.84	1.68	1
4783	NFIL3	NM_005384.3	CUP Gene	680	178	373.59	1.89	2
4790	NFKB1	NM_003998.4	IO Gene	463	178	254.37	1.29	2
4791	NFKB2	NM_002502.6	IO Gene	876	178	481.27	2.44	2
4792	NFKBIA	NM_020529.2	IO Gene	1365	178	749.93	3.8	2
4794	NFKBIE	NM_004556.3	CUP Gene	243	178	133.5	0.68	2
64332	NFKBIZ	NM_031419.4	Cancer Gene	248	178	136.25	0.69	2
4803	NGF	NM_002506.3	Cancer Gene	50	178	27.47	0.14	2
4804	NGFR	NM_002507.4	Cancer Gene	337	178	185.15	0.94	2
22795	NID2	NM_007361.4	CUP Gene	364	178	199.98	1.01	2
85407	NKD1	NM_033119.5	Cancer Gene	264	178	145.04	0.73	2
4818	NKG7	NM_005601.4	IO Gene	456	178	250.53	1.27	2
7080	NKX2-1	NM_001079668.3	CUP Gene	194	178	106.58	0.54	2
4824	NKX3-1	NM_006167.4	Cancer Gene	60	178	32.96	0.17	2
84166	NLRC5	NM_032206.4	IO Gene	2091	178	1148.8	5.82	2
114548	NLRP3	NM_004895.4	IO Gene	86	178	47.25	0.24	2
10392	NOD1	NM_006092.4	IO Gene	287	178	157.68	0.8	2
64127	NOD2	NM_022162.3	IO Gene	36	178	19.78	0.1	2
4838	NODAL	NM_018055.5	Cancer Gene	32	178	17.58	0.09	2
9241	NOG	NM_005450.6	Cancer Gene	212	178	116.47	0.59	2
8715	NOL4	NM_003787.4	FUS Gene	26	89	28.57	0.14	1
51406	NOL7	NM_016167.5	Cancer Gene	183	178	100.54	0.51	2
51491	NOP16	NM_016391.8	CUP Gene	84	178	46.15	0.23	2
4842	NOS1	NM_000620.5	CUP Gene	61	178	33.51	0.17	2
9722	NOS1AP	NM_001164757.2	FUS Gene	6	89	6.59	0.03	1
4843	NOS2	NM_000625.4	IO Gene	5	178	2.75	0.01	2
4846	NOS3	NM_000603.5	Cancer Gene	132	178	72.52	0.37	2
4851	NOTCH1	NM_017617.5	IO Gene	735	178	403.81	2.05	2
4853	NOTCH2	NM_024408.4	FUS Gene	9565	1283	729.07	3.69	18
4854	NOTCH3	NM_000435.3	Cancer Gene	385	178	211.52	1.07	2
4855	NOTCH4	NM_004557.4	Cancer Gene	100	178	54.94	0.28	2
27035	NOX1	NM_007052.5	CUP Gene	1	178	0.55	0	2
4869	NPM1	NM_002520.6	FUS Gene	3405	267	1247.14	6.32	3
10361	NPM2	NM_001286680.2	Cancer Gene	127	178	69.77	0.35	2
4885	NPTX2	NM_002523.3	CUP Gene	8	178	4.4	0.02	2
4886	NPY1R	NM_000909.6	CUP Gene	26	178	14.28	0.07	2
1728	NQO1	NM_000903.3	Cancer Gene	108	178	59.34	0.3	2
2908	NR3C1	NM_000176.3	CUP Gene	571	178	313.71	1.59	2
3164	NR4A1	NM_173157.3	Cancer Gene	541	178	297.23	1.51	2
8013	NR4A3	NM_006981.4	FUS Gene	1051	327	314.31	1.59	4
4892	NRAP	NM_198060.4	FUS Gene	135	89	148.34	0.75	1
4893	NRAS	NM_002524.5	Cancer Gene	147	178	80.76	0.41	2
29982	NRBF2	NM_030759.5	FUS Gene	243	89	267.01	1.35	1
55051	NRDE2	NM_017970.4	CUP Gene	127.19	178	69.88	0.35	2
3084	NRG1	NM_013964.5	FUS Gene	388.06	718	52.85	0.27	11
9542	NRG2	NM_013983.3	FUS Gene	676	329	200.94	1.02	5
10718	NRG3	NM_001165973.1	FUS Gene	11	149	7.22	0.04	2
8829	NRP1	NM_003873.6	IO Gene	1495	178	821.35	4.16	2
64324	NSD1	NM_172349.2	FUS Gene	773	267	283.12	1.43	3
7468	NSD2	NM_001042424.3	Cancer Gene	411	178	225.8	1.14	2
54904	NSD3	NM_023034.2	Cancer Gene	1629	178	894.97	4.53	2
4907	NT5E	NM_002526.4	IO Gene	81	178	44.5	0.23	2
4908	NTF3	NM_001102654.2	Cancer Gene	61	178	33.51	0.17	2
4913	NTHL1	NM_002528.7	Cancer Gene	60	178	32.96	0.17	2
4917	NTN3	NM_006181.3	IO Gene	14	178	7.69	0.04	2
4914	NTRK1	NM_002529.3	FUS Gene	819	1254	63.87	0.32	18
4915	NTRK2	NM_006180.4	FUS Gene	240	776	30.25	0.15	11
4916	NTRK3	NM_002530.4	FUS Gene	324	807	39.26	0.2	12
51667	NUB1	NM_016118.4	FUS Gene	607	89	666.97	3.38	1
4682	NUBP1	NM_002484.4	IO Gene	131	178	71.97	0.36	2
83540	NUF2	NM_145697.3	CUP Gene	31	178	17.03	0.09	2
8650	NUMB	NM_001005744.1	Cancer Gene	253	178	139	0.7	2
9253	NUMBL	NM_004756.5	Cancer Gene	119.25	178	65.52	0.33	2
57122	NUP107	NM_020401.4	IO Gene	240.53	178	132.15	0.67	2
8021	NUP214	NM_005085.4	FUS Gene	1240	89	1362.51	6.9	1
26471	NUPR1	NM_012385.3	Cancer Gene	2075	178	1140.01	5.78	2
4938	OAS1	NM_016816.4	IO Gene	192	178	105.48	0.53	2
4939	OAS2	NM_002535.3	IO Gene	326	178	179.1	0.91	2
4940	OAS3	NM_006187.4	IO Gene	289	178	158.78	0.8	2
8638	OASL	NM_003733.3	CUP Gene	110	178	60.43	0.31	2
4942	OAT	NM_000274.4	CUP Gene	191	178	104.94	0.53	2
4946	OAZ1	NM_004152.3	IO Gene	6240	178	3428.26	17.37	2
54940	OCIAD1	NM_017830.3	FUS Gene	432	89	474.68	2.4	1
8481	OFD1	NM_003611.3	FUS Gene	869	178	477.43	2.42	2
25903	OLFML2B	NM_015441.2	Cancer Gene	131	178	71.97	0.36	2
4973	OLR1	NM_002543.4	CUP Gene	6	178	3.3	0.02	2
23596	OPN3	NM_014322.3	CUP Gene	371	178	203.83	1.03	2
23594	ORC6	NM_014321.4	CUP Gene	16.06	178	8.82	0.04	2
5008	OSM	NM_020530.6	IO Gene	36	178	19.78	0.1	2
5009	OTC	NM_000531.6	CUP Gene	1	178	0.55	0	2
146183	OTOA	NM_144672.4	CUP Gene	471	178	258.77	1.31	2
55074	OXR1	NM_181354.4	FUS Gene	169	89	185.7	0.94	1
53829	P2RY13	NM_176894.3	CUP Gene	519	178	285.14	1.44	2
5033	P4HA1	NM_001017962.2	CUP Gene	466	178	256.02	1.3	2
8974	P4HA2	NM_001142598.2	CUP Gene	183.9	178	101.03	0.51	2
5058	PAK1	NM_002576.4	Cancer Gene	570	178	313.16	1.59	2
5062	PAK2	NM_002577.4	Cancer Gene	1298	178	713.12	3.61	2
5063	PAK3	NM_002578.5	Cancer Gene	29	178	15.93	0.08	2
10298	PAK4	NM_005884.4	Cancer Gene	264.35	178	145.23	0.74	2
57144	PAK5	NM_177990.3	Cancer Gene	11	178	6.04	0.03	2
56924	PAK6	NM_020168.5	Cancer Gene	889.65	178	488.77	2.48	2
54873	PALMD	NM_017734.5	CUP Gene	72	178	39.56	0.2	2
255967	PAN3	NM_175854.8	FUS Gene	2057	178	1130.12	5.73	2
116337	PANX3	NM_052959.3	CUP Gene	37	178	20.33	0.1	2
11044	PAPD7	NM_006999.4	FUS Gene	696	89	764.76	3.87	1
9061	PAPSS1	NM_005443.5	FUS Gene	141	89	154.93	0.78	1
8505	PARG	NM_003631.4	Cancer Gene	644	178	353.81	1.79	2
64761	PARP12	NM_022750.4	CUP Gene	945	178	519.18	2.63	2
10038	PARP2	NM_001042618.1	Cancer Gene	189	178	103.84	0.53	2
143	PARP4	NM_006437.4	CUP Gene	741	178	407.11	2.06	2
83666	PARP9	NM_001146104.2	CUP Gene	477	178	262.06	1.33	2
139135	PASD1	NM_173493.3	Cancer Gene	36	178	19.78	0.1	2
5074	PAWR	NM_002583.4	FUS Gene	182.76	89	200.82	1.02	1
5077	PAX3	NM_181459.4	Cancer Gene	65	178	35.71	0.18	2
5079	PAX5	NM_016734.3	IO Gene	589	178	323.6	1.64	2
7849	PAX8	NM_003466.4	FUS Gene	270	716	36.88	0.19	10
55872	PBK	NM_018492.4	Cancer Gene	4	178	2.2	0.01	2
55193	PBRM1	NM_018313.5	Cancer Gene	1580	178	868.05	4.4	2
5087	PBX1	NM_002585.4	Cancer Gene	75	178	41.21	0.21	2
5090	PBX3	NM_006195.6	Cancer Gene	247	178	135.7	0.69	2
5091	PC	NM_001040716.2	CUP Gene	31	178	17.03	0.09	2
5093	PCBP1	NM_006196.4	IO Gene	4615	178	2535.48	12.85	2
5099	PCDH7	NM_001173523.2	CUP Gene	57	178	31.32	0.16	2
5105	PCK1	NM_002591.4	Cancer Gene	18	178	9.89	0.05	2
5106	PCK2	NM_004563.4	CUP Gene	94	178	51.64	0.26	2
9768	PCLAF	NM_014736.6	Cancer Gene	152.98	178	84.05	0.43	2
5108	PCM1	NM_006197.4	FUS Gene	799	89	877.94	4.45	1
5111	PCNA	NM_182649.2	Cancer Gene	414	178	227.45	1.15	2
5121	PCP4	NM_006198.3	CUP Gene	0	178	0	0	2
5133	PDCD1	NM_005018.3	IO Gene	213	178	117.02	0.59	2
80380	PDCD1LG2	NM_025239.4	IO Gene	168	178	92.3	0.47	2
8654	PDE5A	NM_001083.4	CUP Gene	278	178	152.73	0.77	2
5150	PDE7A	NM_002603.4	FUS Gene	148	89	162.62	0.82	1
5152	PDE9A	NM_002606.3	FUS Gene	110	209	51.47	0.26	3
5154	PDGFA	NM_002607.5	Cancer Gene	211	178	115.92	0.59	2
5155	PDGFB	NM_033016.3	FUS Gene	597	507	115.15	0.58	7
56034	PDGFC	NM_016205.3	IO Gene	133	178	73.07	0.37	2
80310	PDGFD	NM_025208.5	Cancer Gene	70	178	38.46	0.19	2
5156	PDGFRA	NM_006206.6	FUS Gene	699	476	143.61	0.73	6
5159	PDGFRB	NM_002609.4	FUS Gene	2021	327	604.4	3.06	4
5163	PDK1	NM_002610.5	Cancer Gene	408	178	224.16	1.14	2
8572	PDLIM4	NM_003687.4	CUP Gene	65	178	35.71	0.18	2
5170	PDPK1	NM_002613.5	Cancer Gene	684	178	375.79	1.9	2
10630	PDPN	NM_006474.4	CUP Gene	60.32	178	33.14	0.17	2
10158	PDZK1IP1	NM_005764.4	CUP Gene	20	178	10.99	0.06	2
375033	PEAR1	NM_001080471.1	FUS Gene	180	89	197.78	1	1
5037	PEBP1	NM_002567.4	CUP Gene	563	178	309.31	1.57	2
5175	PECAM1	NM_000442.5	IO Gene	2653	178	1457.56	7.38	2
5178	PEG3	NM_006210.3	CUP Gene	26	178	14.28	0.07	2
8864	PER2	NM_022817.3	Cancer Gene	163.11	178	89.61	0.45	2
5196	PF4	NM_002619.4	CUP Gene	78	178	42.85	0.22	2
5209	PFKFB3	NM_004566.4	CUP Gene	1280	178	703.23	3.56	2
5213	PFKM	NM_000289.6	CUP Gene	86	178	47.25	0.24	2
93210	PGAP3	NM_033419.5	FUS Gene	276	178	151.63	0.77	2
5228	PGF	NM_002632.5	Cancer Gene	142	178	78.01	0.4	2
5230	PGK1	NM_000291.4	Cancer Gene	617.71	178	339.37	1.72	2
55276	PGM2	NM_018290.4	CUP Gene	268	178	147.24	0.75	2
54858	PGPEP1	NM_017712.4	CUP Gene	132.07	178	72.56	0.37	2
5241	PGR	NM_000926.4	Cancer Gene	27	178	14.83	0.08	2
80012	PHC3	NM_024947.4	FUS Gene	580	89	637.3	3.23	1
55274	PHF10	NM_018288.4	Cancer Gene	357	178	196.14	0.99	2
57649	PHF12	NM_001033561.2	FUS Gene	330	89	362.6	1.84	1
84295	PHF6	NM_032458.3	Cancer Gene	437	178	240.09	1.22	2
26227	PHGDH	NM_006623.4	CUP Gene	22	178	12.09	0.06	2
7262	PHLDA2	NM_003311.4	CUP Gene	131	178	71.97	0.36	2
653583	PHLDB3	NM_198850.3	FUS Gene	42	89	46.15	0.23	1
51050	PI15	NM_015886.5	CUP Gene	10	178	5.49	0.03	2
8554	PIAS1	NM_016166.2	Cancer Gene	1812	178	995.51	5.04	2
9063	PIAS2	NM_004671.5	Cancer Gene	766.02	178	420.85	2.13	2
10401	PIAS3	NM_006099.3	Cancer Gene	370	178	203.28	1.03	2
51588	PIAS4	NM_015897.4	CUP Gene	219	178	120.32	0.61	2
5284	PIGR	NM_002644.4	CUP Gene	24	178	13.19	0.07	2
5290	PIK3CA	NM_006218.4	Cancer Gene	230	178	126.36	0.64	2
5291	PIK3CB	NM_006219.3	Cancer Gene	358	178	196.69	1	2
5293	PIK3CD	NM_005026.5	IO Gene	1045	178	574.12	2.91	2
5294	PIK3CG	NM_002649.3	IO Gene	904	178	496.66	2.52	2
5295	PIK3R1	NM_181523.3	Cancer Gene	693	178	380.73	1.93	2
5296	PIK3R2	NM_005027.4	Cancer Gene	128.25	178	70.46	0.36	2
8503	PIK3R3	NM_003629.4	Cancer Gene	419	178	230.2	1.17	2
30849	PIK3R4	NM_014602.3	Cancer Gene	343	178	188.44	0.95	2
23533	PIK3R5	NM_001142633.2	Cancer Gene	1042	178	572.47	2.9	2
5292	PIM1	NM_002648.4	Cancer Gene	450	178	247.23	1.25	2
11040	PIM2	NM_006875.4	Cancer Gene	633	178	347.77	1.76	2
5300	PIN1	NM_006221.3	IO Gene	245	178	134.6	0.68	2
5308	PITX2	NM_000325.6	Cancer Gene	59	178	32.41	0.16	2
5315	PKM	NM_002654.6	Cancer Gene	2536	178	1393.28	7.06	2
9088	PKMYT1	NM_004203.5	Cancer Gene	124	178	68.13	0.35	2
11187	PKP3	NM_007183.4	CUP Gene	32	178	17.58	0.09	2
51365	PLA1A	NM_015900.4	Cancer Gene	128	178	70.32	0.36	2
8399	PLA2G10	NM_003561.2	Cancer Gene	117	178	64.28	0.33	2
5319	PLA2G1B	NM_000928.3	IO Gene	13	178	7.14	0.04	2
5320	PLA2G2A	NM_001161729.1	Cancer Gene	42	178	23.07	0.12	2
50487	PLA2G3	NM_015715.5	Cancer Gene	63	178	34.61	0.18	2
5321	PLA2G4A	NM_024420.2	Cancer Gene	77	178	42.3	0.21	2
8605	PLA2G4C	NM_003706.3	Cancer Gene	119	178	65.38	0.33	2
123745	PLA2G4E	NM_001206670.1	Cancer Gene	9	178	4.94	0.03	2
255189	PLA2G4F	NM_213600.4	Cancer Gene	14	178	7.69	0.04	2
5322	PLA2G5	NM_000929.3	Cancer Gene	5	178	2.75	0.01	2
8398	PLA2G6	NM_003560.4	IO Gene	571	178	313.71	1.59	2
5327	PLAT	NM_000930.5	Cancer Gene	131	178	71.97	0.36	2
5328	PLAU	NM_002658.5	IO Gene	441	178	242.29	1.23	2
5329	PLAUR	NM_002659.4	IO Gene	111	178	60.98	0.31	2
23236	PLCB1	NM_015192.4	Cancer Gene	151	178	82.96	0.42	2
5332	PLCB4	NM_000933.3	Cancer Gene	54	178	29.67	0.15	2
113026	PLCD3	NM_133373.5	CUP Gene	73.58	178	40.42	0.2	2
51196	PLCE1	NM_016341.4	Cancer Gene	23.07	178	12.67	0.06	2
5335	PLCG1	NM_002660.3	Cancer Gene	465	178	255.47	1.29	2
5336	PLCG2	NM_002661.5	Cancer Gene	475	178	260.97	1.32	2
5337	PLD1	NM_002662.5	Cancer Gene	268	178	147.24	0.75	2
5338	PLD2	NM_002663.5	Cancer Gene	156	178	85.71	0.43	2
54477	PLEKHA5	NM_001256470.2	CUP Gene	179	178	98.34	0.5	2
55200	PLEKHG6	NM_018173.3	FUS Gene	82	178	45.05	0.23	2
5347	PLK1	NM_005030.6	CUP Gene	261	178	143.39	0.73	2
1263	PLK3	NM_004073.4	CUP Gene	246	178	135.15	0.68	2
5352	PLOD2	NM_182943.3	CUP Gene	168	178	92.3	0.47	2
5366	PMAIP1	NM_021127.3	Cancer Gene	123	178	67.58	0.34	2
5367	PMCH	NM_002674.4	IO Gene	6	178	3.3	0.02	2
6490	PMEL	NM_006928.4	Cancer Gene	5	178	2.75	0.01	2
56937	PMEPA1	NM_020182.5	FUS Gene	87	209	40.71	0.21	3
5371	PML	NM_033238.3	Cancer Gene	2697	178	1481.73	7.51	2
5395	PMS2	NM_000535.7	Cancer Gene	68	178	37.36	0.19	2
11284	PNKP	NM_007254.4	Cancer Gene	242	178	132.95	0.67	2
9240	PNMA1	NM_006029.5	IO Gene	1533	178	842.23	4.27	2
5368	PNOC	NM_006228.5	CUP Gene	391	178	214.82	1.09	2
150379	PNPLA5	NM_138814.4	CUP Gene	16	178	8.79	0.04	2
282809	POC1B	NM_172240.3	FUS Gene	655	298	214.95	1.09	4
79983	POF1B	NM_024921.4	FUS Gene	6	209	2.81	0.01	3
5423	POLB	NM_002690.3	Cancer Gene	140	178	76.92	0.39	2
5424	POLD1	NM_002691.4	Cancer Gene	27	178	14.83	0.08	2
5425	POLD2	NM_006230.3	CUP Gene	254	178	139.55	0.71	2
57804	POLD4	NM_021173.5	Cancer Gene	1327.25	178	729.19	3.69	2
5427	POLE2	NM_002692.4	Cancer Gene	27	178	14.83	0.08	2
51426	POLK	NM_016218.3	Cancer Gene	304	178	167.02	0.85	2
84172	POLR1B	NM_019014.6	CUP Gene	131	178	71.97	0.36	2
9533	POLR1C	NM_203290.4	CUP Gene	88	178	48.35	0.24	2
10849	POLR1G	NM_012099.2	Cancer Gene	72.2	178	39.67	0.2	2
5430	POLR2A	NM_000937.5	IO Gene	3060	178	1681.16	8.52	2
5433	POLR2D	NM_004805.4	Cancer Gene	196.72	178	108.08	0.55	2
5437	POLR2H	NM_006232.4	Cancer Gene	268	178	147.24	0.75	2
5439	POLR2J	NM_006234.5	Cancer Gene	533	178	292.83	1.48	2
10622	POLR3G	NM_006467.3	CUP Gene	88	178	48.35	0.24	2
10631	POSTN	NM_006475.3	CUP Gene	33	178	18.13	0.09	2
5450	POU2AF1	NM_006235.3	IO Gene	617.38	178	339.19	1.72	2
5452	POU2F2	NM_002698.5	IO Gene	2316	178	1272.41	6.45	2
5460	POU5F1	NM_002701.6	Cancer Gene	98	178	53.84	0.27	2
5464	PPA1	NM_021129.4	Cancer Gene	690	178	379.09	1.92	2
56342	PPAN	NM_020230.7	CUP Gene	438	178	240.64	1.22	2
5467	PPARD	NM_006238.5	Cancer Gene	276	178	151.63	0.77	2
5468	PPARG	NM_015869.4	FUS Gene	606	267	221.96	1.12	3
10891	PPARGC1A	NM_013261.5	Cancer Gene	36	178	19.78	0.1	2
133522	PPARGC1B	NM_133263.4	CUP Gene	215	178	118.12	0.6	2
5471	PPAT	NM_002703.5	CUP Gene	71	178	39.01	0.2	2
5473	PPBP	NM_002704.3	IO Gene	12	178	6.59	0.03	2
8496	PPFIBP1	NM_003622.4	FUS Gene	152.27	178	83.66	0.42	2
51535	PPHLN1	NM_016488.7	FUS Gene	403	178	221.41	1.12	2
5478	PPIA	NM_021130.5	IO Gene	1714	178	941.67	4.77	2
5493	PPL	NM_002705.5	FUS Gene	104	356	28.57	0.14	4
84152	PPP1R1B	NM_181505.4	FUS Gene	156	178	85.71	0.43	2
129285	PPP1R21	NM_152994.5	FUS Gene	532	178	292.28	1.48	2
5516	PPP2CB	NM_001009552.2	Cancer Gene	221	178	121.42	0.62	2
5518	PPP2R1A	NM_014225.6	Cancer Gene	823	178	452.16	2.29	2
5521	PPP2R2B	NM_001271900.2	Cancer Gene	30	178	16.48	0.08	2
5522	PPP2R2C	NM_020416.4	Cancer Gene	81	178	44.5	0.23	2
5523	PPP2R3A	NM_002718.5	CUP Gene	84	178	46.15	0.23	2
5530	PPP3CA	NM_000944.5	Cancer Gene	613	178	336.78	1.71	2
5532	PPP3CB	NM_021132.4	Cancer Gene	499	178	274.15	1.39	2
5533	PPP3CC	NM_005605.4	Cancer Gene	152	178	83.51	0.42	2
5534	PPP3R1	NM_000945.4	Cancer Gene	418	178	229.65	1.16	2
5535	PPP3R2	NM_147180.4	Cancer Gene	489	178	268.66	1.36	2
57223	PPP4R3B	NM_020463.4	FUS Gene	227	89	249.43	1.26	1
23532	PRAME	NM_206956.3	Cancer Gene	22	178	12.09	0.06	2
9055	PRC1	NM_003981.4	CUP Gene	12	178	6.59	0.03	2
5546	PRCC	NM_005973.5	Cancer Gene	459	178	252.17	1.28	2
639	PRDM1	NM_001198.4	IO Gene	1178	178	647.19	3.28	2
93166	PRDM6	NM_001136239.4	CUP Gene	115	178	63.18	0.32	2
5052	PRDX1	NM_002574.3	FUS Gene	3230	267	1183.04	5.99	3
25824	PRDX5	NM_012094.5	CUP Gene	1194	178	655.98	3.32	2
5551	PRF1	NM_001083116.3	IO Gene	373	178	204.93	1.04	2
5553	PRG2	NM_002728.6	IO Gene	16	178	8.79	0.04	2
144165	PRICKLE1	NM_153026.3	CUP Gene	154	178	84.61	0.43	2
5563	PRKAA2	NM_006252.4	Cancer Gene	15	178	8.24	0.04	2
5566	PRKACA	NM_002730.4	Cancer Gene	1358.51	178	746.37	3.78	2
5567	PRKACB	NM_182948.4	Cancer Gene	876	178	481.27	2.44	2
5568	PRKACG	NM_002732.3	Cancer Gene	775.49	178	426.05	2.16	2
5573	PRKAR1A	NM_212471.2	FUS Gene	933	89	1025.18	5.19	1
5575	PRKAR1B	NM_001164760.2	Cancer Gene	97	178	53.29	0.27	2
5576	PRKAR2A	NM_004157.4	FUS Gene	347.45	267	127.26	0.64	3
5577	PRKAR2B	NM_002736.3	Cancer Gene	100	178	54.94	0.28	2
5578	PRKCA	NM_002737.3	Cancer Gene	268.44	178	147.48	0.75	2
5579	PRKCB	NM_002738.7	Cancer Gene	1027	178	564.23	2.86	2
5580	PRKCD	NM_006254.4	IO Gene	544	178	298.87	1.51	2
5581	PRKCE	NM_005400.3	IO Gene	176	178	96.69	0.49	2
5582	PRKCG	NM_002739.5	Cancer Gene	18	178	9.89	0.05	2
5588	PRKCQ	NM_006257.5	CUP Gene	387	178	212.62	1.08	2
5591	PRKDC	NM_006904.7	Cancer Gene	552	178	303.27	1.54	2
5613	PRKX	NM_005044.5	Cancer Gene	703.55	178	386.53	1.96	2
5617	PRL	NM_000948.6	Cancer Gene	9	178	4.94	0.03	2
5618	PRLR	NM_000949.7	Cancer Gene	8	178	4.4	0.02	2
5619	PRM1	NM_002761.3	Cancer Gene	33	178	18.13	0.09	2
56341	PRMT8	NM_019854.5	Cancer Gene	6	178	3.3	0.02	2
8842	PROM1	NM_006017.3	Cancer Gene	5	178	2.75	0.01	2
5627	PROS1	NM_000313.4	CUP Gene	88	178	48.35	0.24	2
84950	PRPF38A	NM_032864.4	IO Gene	664	178	364.8	1.85	2
55615	PRR5	NM_181333.4	CUP Gene	122	178	67.03	0.34	2
5396	PRRX1	NM_022716.4	CUP Gene	363	178	199.43	1.01	2
5644	PRSS1	NM_002769.5	Cancer Gene	18	178	9.89	0.05	2
58497	PRUNE1	NM_021222.3	CUP Gene	242	178	132.95	0.67	2
29968	PSAT1	NM_058179.4	CUP Gene	62	178	34.06	0.17	2
5663	PSEN1	NM_000021.4	IO Gene	387	178	212.62	1.08	2
5664	PSEN2	NM_000447.3	IO Gene	190	178	104.39	0.53	2
5699	PSMB10	NM_002801.4	IO Gene	459	178	252.17	1.28	2
5690	PSMB2	NM_002794.5	CUP Gene	483.87	178	265.84	1.35	2
5691	PSMB3	NM_002795.4	FUS Gene	725	89	796.63	4.04	1
5693	PSMB5	NM_002797.5	CUP Gene	195	178	107.13	0.54	2
5695	PSMB7	NM_002799.4	IO Gene	351	178	192.84	0.98	2
5696	PSMB8	NM_148919.4	IO Gene	152	178	83.51	0.42	2
5698	PSMB9	NM_002800.5	IO Gene	591	178	324.7	1.65	2
5704	PSMC4	NM_006503.4	CUP Gene	362	178	198.88	1.01	2
5713	PSMD7	NM_002811.5	IO Gene	296	178	162.62	0.82	2
5723	PSPH	NM_004577.4	FUS Gene	223	267	81.68	0.41	3
79810	PTCD2	NM_024754.5	CUP Gene	129	178	70.87	0.36	2
5727	PTCH1	NM_000264.5	Cancer Gene	58	178	31.87	0.16	2
8643	PTCH2	NM_003738.5	Cancer Gene	252	178	138.45	0.7	2
171558	PTCRA	NM_138296.3	Cancer Gene	230	178	126.36	0.64	2
5728	PTEN	NM_000314.8	Cancer Gene	1273	178	699.39	3.54	2
11251	PTGDR2	NM_004778.3	IO Gene	184	178	101.09	0.51	2
5730	PTGDS	NM_000954.6	CUP Gene	11407	178	6267.01	31.75	2
5734	PTGER4	NM_000958.3	CUP Gene	613	178	336.78	1.71	2
5738	PTGFRN	NM_020440.4	FUS Gene	188	89	206.57	1.05	1
5743	PTGS2	NM_000963.4	IO Gene	61	178	33.51	0.17	2
5747	PTK2	NM_001352701.2	Cancer Gene	84	178	46.15	0.23	2
5754	PTK7	NM_002821.5	Cancer Gene	64	178	35.16	0.18	2
5764	PTN	NM_002825.7	CUP Gene	57	178	31.32	0.16	2
5781	PTPN11	NM_002834.4	Cancer Gene	880	178	483.47	2.45	2
84867	PTPN5	NM_006906.2	Cancer Gene	40	178	21.98	0.11	2
5777	PTPN6	NM_002831.6	IO Gene	3561	178	1956.41	9.91	2
[truncated: 667 more rows]

## Sheet: EBERfpkm
Gene	FPKM	EBV_Type
EREB1/2	0	N

## Sheet: Fusion
fusion	detail	breaks	InFrame	junctions	spans	left-junctions	right-junctions	SupportReads	NormSupportReads	Filter	Pct

## Sheet: FusionDiscard
fusion	detail	breaks	InFrame	junctions	spans	left-junctions	right-junctions	SupportReads	NormSupportReads	Filter	Pct
ZNF721--RERE	NM_133474.4_E2+126_NM_001042681.2_E2+0	chr4:466364:-:chr1:8716500:-	Out	0	0	0	0	0	0	JunctionFail
ADAMTS20--METTL9	NM_025003.5_E5+85+10_NM_016025.5_E5-0-2702	chr12:43886962:-:chr16:21663845:+	Out	1	0	0	0	1	0.16	JunctionFail
ING4--ZNF384	NM_016162.4_E1+56+39_NM_001135734.2_E2-0-207	chr12:6772191:-:chr12:6797599:-	Out	0	0	0	0	0	0	JunctionFail
TERF2--MUTYH	NM_005652.5_E2+60_NM_001128425.1_E1+242	chr16:69419329:-:chr1:45805900:-	RefNoInDB	0	0	0	0	0	0	JunctionFail
SMARCE1--EIF1	NM_003079.5_E1+47+127_NM_005801.4_E1+186+149	chr17:38803897:-:chr17:39845470:+	Out	0	0	0	0	0	0	JunctionFail
TOX--VPS13B	NM_014729.3_E3+242_NM_152564.5_E4+1	chr8:59851861:-:chr8:100108540:+	In	1	0	0	0	1	0.16	JunctionFail
PTPRC--DENND1B	NM_002838.5_E2+116_NM_001195215.2_E21+0	chr1:198608471:+:chr1:197482083:-	RefNoInDB	1	0	0	0	1	0.16	JunctionFail
LDHA--FPR3	NM_005566.4_E6+95_NM_002030.5_E2+2107	chr11:18425335:+:chr19:52329098:+	Out	0	0	0	0	0	0	JunctionFail
GLT8D1--GNL3	NM_018446.4_E7+112_NM_014366.5_E14+9	chr3:52729944:-:chr3:52728061:+	Out	0	0	0	0	0	0	JunctionFail
PKD1--PDPK1	NM_001009944.3_E15+88_NM_002613.5_E14-0-60	chr16:2161784:-:chr16:2647591:+	Out	1	0	0	0	1	0.16	JunctionFail
NSMF--DDB2	NM_001130969.3_E16+514_NM_000107.2_E8+1	chr9:140343429:-:chr11:47259388:+	Out	1	0	0	0	1	0.16	JunctionFail
UST--SETBP1	NM_005715.3_E5+154_NM_015559.3_E2+1	chr6:149285699:+:chr18:42281140:+	Out	1	0	0	0	1	0.16	JunctionFail
MAPK14--RABL2A	NM_139012.2_E8+72_NM_001306158.2_E4+1	chr6:36044385:+:chr2:114391730:+	RefNoInDB	0	0	0	0	0	0	JunctionFail
RORA--FANCL	NM_134261.3_E11+5085_NM_018062.3_E6+37	chr15:60784733:-:chr2:58431324:-	Out	0	0	0	0	0	0	JunctionFail
STON1-GTF2A1L--MDM2	NM_001198593.1_E10+91+7951_NM_002392.5_E9+1	chr2:48906770:+:chr12:69229609:+	Out	0	0	0	0	0	0	JunctionFail
NSD1--ZZEF1	NM_172349.2_E3+90_NM_015113.4_E47+0	chr5:176563031:+:chr17:3921265:-	Out	1	0	0	0	1	0.16	JunctionFail
URI1--CREB3L2	NM_003796.3_E1+426_NM_194071.4_E3+0	chr19:30433571:+:chr7:137600758:-	Out	1	0	0	0	1	0.16	JunctionFail
DDX58--ECPAS	NM_014314.4_E1+135_NM_001364929.1_E3+0	chr9:32526059:-:chr9:114213835:-	RefNoInDB	1	0	0	0	1	0.16	JunctionFail
ELOC--TRIM44	NM_005648.4_E2+53_NM_017583.6_E1+596	chr8:74872000:-:chr11:35684918:+	Out	1	0	0	0	1	0.16	JunctionFail
DGCR2--TTC3	NM_005137.3_E2+122_NM_001001894.3_E11+1	chr22:19076881:-:chr21:38480692:+	Out	1	0	0	0	1	0.16	JunctionFail
POC1A--ACY1	NM_015426.5_E4+39_NM_000666.3_E15+1	chr3:52183366:-:chr3:52022927:+	In	1	0	0	0	1	0.16	JunctionFail
PPP3R1--CDC42SE2	NM_000945.4_E1+407_NM_001375635.1_E4+1	chr2:68479257:-:chr5:130721236:+	RefNoInDB	1	0	0	0	1	0.16	JunctionFail
CACNA2D1--ARHGAP5	NM_000722.4_E3+116_NM_001030055.2_E3+1	chr7:81964451:-:chr14:32586346:+	In	1	0	0	0	1	0.16	JunctionFail
LILRB1--CYP2A7	NM_001081637.2_E7+303_NM_000764.3_E9+228	chr19:55144769:+:chr19:41381551:-	Out	1	0	0	0	1	0.16	JunctionFail

## Sheet: GEPScore
Score
7.6

## Sheet: TMEScore
Angiogenesis	Endothelium	CAF	Matrix	Matrix_remodeling	Protumor_cytokines	Neutrophil_signature	Granulocyte_traffic	Macrophages	Macrophage_DC_traffic	MDSC_traffic	MDSC	Th2_signature	T_reg_traffic	Treg	M1_signatures	MHCII	Antitumor_cytokines	Coactivation_molecules	B_cells	NK_cells	Checkpoint_inhibition	Effector_cells	T_cells	Th1_signature	T_cell_traffic	MHCI	EMT_signature	Proliferation_rate
-0.74	0.3	1.52	1.63	-0.83	0.28	-1.35	-0.44	1.82	0.39	-0.32	-0.76	-2.07	-1.94	-1.03	-0.5	2.67	0.71	-0.14	0.42	-0.96	0	0.47	0.57	-1.92	0.95	3.37	0.16	-0.71

## Sheet: TMEType
MFP
IE/F
